# Supplementary material for: Genome-scale identification of nucleosome organization by using 1000 porcine oocytes at different developmental stages
Source: PLoS One. 2017 Mar 23;12(3):e0174225. doi: 10.1371/journal.pone.0174225 (PMC5363847; doi:10.1371/journal.pone.0174225)
Supplement: S1 Table — (XLS) [file pone.0174225.s001.xls]

## Sheet: Sheet1
Supplementary S1 Table : Basic information of the MNase-seq data from BF and SF
Sample	Raw Reads	Clean Reads	Effective Rate (%)	Error Rate (%)	Q20(%)	Q30(%)	GC Content (%)
BF	95526590	46432304	48.61	0.04	94.8	86.83	46.3
SF	107616148	48049452	44.65	0.04	94.7	86.79	45.85
