# Supplementary material for: Genome-scale identification of nucleosome organization by using 1000 porcine oocytes at different developmental stages
Source: PLoS One. 2017 Mar 23;12(3):e0174225. doi: 10.1371/journal.pone.0174225 (PMC5363847; doi:10.1371/journal.pone.0174225)
Supplement: S2 Table — (XLS) [file pone.0174225.s002.xls]

## Sheet: Sheet1
Supplementary S2 Table: Mapping information of the data from BF and SF
(Reference: susScr3 Software: Bowtie2)
Sample	Total Read (clean)	Uniquely mapped	Percentage of uniquely mapped (%)	cover rate of genome (%)
BF	92864608	73819608	79.49	71.75
SF	96098904	75816397	78.89	77.29
