# Supplementary material for: Genome-scale identification of nucleosome organization by using 1000 porcine oocytes at different developmental stages
Source: PLoS One. 2017 Mar 23;12(3):e0174225. doi: 10.1371/journal.pone.0174225 (PMC5363847; doi:10.1371/journal.pone.0174225)
Supplement: S3 Table — (XLS) [file pone.0174225.s003.xls]

## Sheet: Table S3
Supplementary S3 Table: GO analysis of genes with different nucleosome occupancy in promoter
GO	Class	Nucleosome_differential_occupied.with.GO.annotaiton(721)	all.genes.with.GO.annotation(15642)	Pvalue	Qvalue	nucleosome differential occupied genes	All_Genes
biological_process	biological adhesion	15(2.08%)	767(4.90%)	0.999948	0.999948	ENSSSCG00000016701;ENSSSCG00000011889;ENSSSCG00000029852;ENSSSCG00000029313;ENSSSCG00000021714;ENSSSCG00000021203;ENSSSCG00000006843;ENSSSCG00000011360;ENSSSCG00000011722;ENSSSCG00000011183;ENSSSCG00000023522;ENSSSCG00000005235;ENSSSCG00000029791;ENSSSCG00000008041;ENSSSCG00000021739	ENSSSCG00000006643;ENSSSCG00000000922;ENSSSCG00000020845;ENSSSCG00000004123;ENSSSCG00000006612;ENSSSCG00000026570;ENSSSCG00000015256;ENSSSCG00000007903;ENSSSCG00000026130;ENSSSCG00000014574;ENSSSCG00000010998;ENSSSCG00000021521;ENSSSCG00000012482;ENSSSCG00000030289;ENSSSCG00000008001;ENSSSCG00000014136;ENSSSCG00000015886;ENSSSCG00000008429;ENSSSCG00000022670;ENSSSCG00000012365;ENSSSCG00000027465;…
biological_process	biological phase	8(1.11%)	121(0.77%)	0.106443	0.450709	ENSSSCG00000018033;ENSSSCG00000014147;ENSSSCG00000002663;ENSSSCG00000028202;ENSSSCG00000017836;ENSSSCG00000030642;ENSSSCG00000014326;ENSSSCG00000007503	ENSSSCG00000002663;ENSSSCG00000029737;ENSSSCG00000013239;ENSSSCG00000025719;ENSSSCG00000011927;ENSSSCG00000017287;ENSSSCG00000025256;ENSSSCG00000021778;ENSSSCG00000009828;ENSSSCG00000016405;ENSSSCG00000014298;ENSSSCG00000009560;ENSSSCG00000010816;ENSSSCG00000011624;ENSSSCG00000017766;ENSSSCG00000007268;ENSSSCG00000021169;ENSSSCG00000010213;ENSSSCG00000011494;ENSSSCG00000027147;ENSSSCG00000017836;…
biological_process	biological regulation	411(57.00%)	9144(58.46%)	0.780287	0.99591	ENSSSCG00000026034;ENSSSCG00000022611;ENSSSCG00000003196;ENSSSCG00000011901;ENSSSCG00000016934;ENSSSCG00000025064;ENSSSCG00000027646;ENSSSCG00000007309;ENSSSCG00000003909;ENSSSCG00000026974;ENSSSCG00000024251;ENSSSCG00000011565;ENSSSCG00000001804;ENSSSCG00000006549;ENSSSCG00000030594;ENSSSCG00000021161;ENSSSCG00000010094;ENSSSCG00000016617;ENSSSCG00000006809;ENSSSCG00000009028;ENSSSCG00000010617;…	ENSSSCG00000022378;ENSSSCG00000005106;ENSSSCG00000016364;ENSSSCG00000024439;ENSSSCG00000009477;ENSSSCG00000028873;ENSSSCG00000024370;ENSSSCG00000020854;ENSSSCG00000025432;ENSSSCG00000026585;ENSSSCG00000011959;ENSSSCG00000030268;ENSSSCG00000016385;ENSSSCG00000003569;ENSSSCG00000030107;ENSSSCG00000030176;ENSSSCG00000026414;ENSSSCG00000028680;ENSSSCG00000024247;ENSSSCG00000009979;ENSSSCG00000028260;…
0000004537;ENSSSCG00000022353;ENSSSCG00000008592;ENSSSCG00000024064;ENSSSCG00000012520;ENSSSCG00000006549;ENSSSCG00000022204;ENSSSCG00000017267;ENSSSCG00000002887;ENSSSCG00000006329;ENSSSCG00000028456;ENSSSCG00000030211;ENSSSCG00000010128;ENSSSCG00000008115;ENSSSCG00000006303;ENSSSCG00000016858;ENSSSCG00000008427;ENSSSCG00000029275;ENSSSCG00000006398;ENSSSCG00000014760;ENSSSCG00000015522;ENSSSCG0…
51;ENSSSCG00000029530;ENSSSCG00000015886;ENSSSCG00000021733;ENSSSCG00000021749;ENSSSCG00000027221;ENSSSCG00000015908;ENSSSCG00000029630;ENSSSCG00000015313;ENSSSCG00000022546;ENSSSCG00000010140;ENSSSCG00000007369;ENSSSCG00000013748;ENSSSCG00000010457;ENSSSCG00000016574;ENSSSCG00000006556;ENSSSCG00000013124;ENSSSCG00000022068;ENSSSCG00000012526;ENSSSCG00000030469;ENSSSCG00000028867;ENSSSCG000000010…
CG00000006750;ENSSSCG00000012022;ENSSSCG00000029950;ENSSSCG00000030141;ENSSSCG00000002258;ENSSSCG00000027599;ENSSSCG00000014757;ENSSSCG00000010994;ENSSSCG00000027435;ENSSSCG00000016331;ENSSSCG00000014023;ENSSSCG00000011209;ENSSSCG00000011333;ENSSSCG00000028525;ENSSSCG00000004234;ENSSSCG00000027136;ENSSSCG00000006095;ENSSSCG00000006928;ENSSSCG00000023214;ENSSSCG00000008883;ENSSSCG00000003525;ENSSS…
15560;ENSSSCG00000024744;ENSSSCG00000022587;ENSSSCG00000030423;ENSSSCG00000026257;ENSSSCG00000000722;ENSSSCG00000005720;ENSSSCG00000014633;ENSSSCG00000000604;ENSSSCG00000023476;ENSSSCG00000022894;ENSSSCG00000025490;ENSSSCG00000009468;ENSSSCG00000023835;ENSSSCG00000012826;ENSSSCG00000022711;ENSSSCG00000017670;ENSSSCG00000017129;ENSSSCG00000030929;ENSSSCG00000022021;ENSSSCG00000016998;ENSSSCG000000…
SSSCG00000000714;ENSSSCG00000016454;ENSSSCG00000025260;ENSSSCG00000003171;ENSSSCG00000000706;ENSSSCG00000004059;ENSSSCG00000022261;ENSSSCG00000027442;ENSSSCG00000023225;ENSSSCG00000026255;ENSSSCG00000026718;ENSSSCG00000016714;ENSSSCG00000008478;ENSSSCG00000022268;ENSSSCG00000001563;ENSSSCG00000025291;ENSSSCG00000013784;ENSSSCG00000009317;ENSSSCG00000027996;ENSSSCG00000017499;ENSSSCG00000001427;EN…
biological_process	cell aggregation	1(0.14%)	22(0.14%)	0.269463	0.782915	ENSSSCG00000008041	ENSSSCG00000017480;ENSSSCG00000004192;ENSSSCG00000009593;ENSSSCG00000017251;ENSSSCG00000015239;ENSSSCG00000006857;ENSSSCG00000012870;ENSSSCG00000025523;ENSSSCG00000000933;ENSSSCG00000001832;ENSSSCG00000007555;ENSSSCG00000001556;ENSSSCG00000011606;ENSSSCG00000029621;ENSSSCG00000008041;ENSSSCG00000008618;ENSSSCG00000030348;ENSSSCG00000030699;ENSSSCG00000000724;ENSSSCG00000000937;ENSSSCG00000010816;…
biological_process	cell killing	2(0.28%)	68(0.43%)	0.612481	0.933305	ENSSSCG00000008957;ENSSSCG00000003099	ENSSSCG00000010569;ENSSSCG00000017755;ENSSSCG00000008957;ENSSSCG00000017918;ENSSSCG00000017200;ENSSSCG00000022322;ENSSSCG00000000641;ENSSSCG00000009555;ENSSSCG00000025206;ENSSSCG00000000481;ENSSSCG00000004791;ENSSSCG00000016832;ENSSSCG00000004687;ENSSSCG00000007903;ENSSSCG00000015142;ENSSSCG00000004880;ENSSSCG00000017406;ENSSSCG00000017402;ENSSSCG00000013033;ENSSSCG00000026042;ENSSSCG00000004100;…
biological_process	cellular component organization or biogenesis	238(33.01%)	4722(30.19%)	0.0425281	0.302422	ENSSSCG00000029207;ENSSSCG00000016044;ENSSSCG00000005073;ENSSSCG00000003166;ENSSSCG00000011027;ENSSSCG00000011813;ENSSSCG00000020817;ENSSSCG00000003015;ENSSSCG00000006184;ENSSSCG00000011615;ENSSSCG00000005003;ENSSSCG00000025192;ENSSSCG00000025146;ENSSSCG00000030443;ENSSSCG00000000696;ENSSSCG00000029345;ENSSSCG00000011917;ENSSSCG00000004727;ENSSSCG00000006896;ENSSSCG00000009019;ENSSSCG00000009303;…	ENSSSCG00000009535;ENSSSCG00000020803;ENSSSCG00000013232;ENSSSCG00000024439;ENSSSCG00000012968;ENSSSCG00000009395;ENSSSCG00000005106;ENSSSCG00000007143;ENSSSCG00000028873;ENSSSCG00000011959;ENSSSCG00000024043;ENSSSCG00000003569;ENSSSCG00000030960;ENSSSCG00000026778;ENSSSCG00000030176;ENSSSCG00000009979;ENSSSCG00000028260;ENSSSCG00000025652;ENSSSCG00000016729;ENSSSCG00000023616;ENSSSCG00000006686;…
0000003830;ENSSSCG00000008636;ENSSSCG00000003810;ENSSSCG00000029465;ENSSSCG00000024303;ENSSSCG00000000863;ENSSSCG00000005532;ENSSSCG00000003832;ENSSSCG00000025095;ENSSSCG00000008622;ENSSSCG00000010535;ENSSSCG00000007502;ENSSSCG00000015256;ENSSSCG00000006182;ENSSSCG00000002388;ENSSSCG00000024992;ENSSSCG00000015599;ENSSSCG00000013836;ENSSSCG00000014081;ENSSSCG00000006612;ENSSSCG00000014149;ENSSSCG0…
62;ENSSSCG00000011510;ENSSSCG00000028334;ENSSSCG00000001769;ENSSSCG00000014969;ENSSSCG00000025698;ENSSSCG00000029180;ENSSSCG00000016826;ENSSSCG00000016009;ENSSSCG00000030278;ENSSSCG00000017360;ENSSSCG00000012018;ENSSSCG00000011049;ENSSSCG00000014298;ENSSSCG00000000587;ENSSSCG00000000978;ENSSSCG00000029073;ENSSSCG00000005104;ENSSSCG00000030062;ENSSSCG00000009540;ENSSSCG00000030153;ENSSSCG000000306…
biological_process	cellular process	584(81.00%)	12440(79.53%)	0.147028	0.519407	ENSSSCG00000016026;ENSSSCG00000014532;ENSSSCG00000016744;ENSSSCG00000009502;ENSSSCG00000003189;ENSSSCG00000028202;ENSSSCG00000030519;ENSSSCG00000008307;ENSSSCG00000011175;ENSSSCG00000027197;ENSSSCG00000008957;ENSSSCG00000014277;ENSSSCG00000024673;ENSSSCG00000013784;ENSSSCG00000013631;ENSSSCG00000016438;ENSSSCG00000016577;ENSSSCG00000011916;ENSSSCG00000002275;ENSSSCG00000014291;ENSSSCG00000010328;…	ENSSSCG00000022879;ENSSSCG00000003506;ENSSSCG00000005935;ENSSSCG00000001463;ENSSSCG00000004093;ENSSSCG00000010782;ENSSSCG00000015399;ENSSSCG00000013756;ENSSSCG00000004642;ENSSSCG00000016703;ENSSSCG00000015386;ENSSSCG00000021719;ENSSSCG00000002898;ENSSSCG00000025798;ENSSSCG00000001527;ENSSSCG00000023788;ENSSSCG00000021128;ENSSSCG00000000277;ENSSSCG00000028731;ENSSSCG00000015503;ENSSSCG00000022858;…
0000001744;ENSSSCG00000021704;ENSSSCG00000006744;ENSSSCG00000002298;ENSSSCG00000005372;ENSSSCG00000000131;ENSSSCG00000005606;ENSSSCG00000013013;ENSSSCG00000008440;ENSSSCG00000030021;ENSSSCG00000014787;ENSSSCG00000005473;ENSSSCG00000009668;ENSSSCG00000022153;ENSSSCG00000028419;ENSSSCG00000022823;ENSSSCG00000006161;ENSSSCG00000003648;ENSSSCG00000022241;ENSSSCG00000007746;ENSSSCG00000012569;ENSSSCG0…
40;ENSSSCG00000026672;ENSSSCG00000001057;ENSSSCG00000024556;ENSSSCG00000010559;ENSSSCG00000024510;ENSSSCG00000017755;ENSSSCG00000023748;ENSSSCG00000026506;ENSSSCG00000029102;ENSSSCG00000024274;ENSSSCG00000002961;ENSSSCG00000020899;ENSSSCG00000027858;ENSSSCG00000016704;ENSSSCG00000022084;ENSSSCG00000014791;ENSSSCG00000017928;ENSSSCG00000006528;ENSSSCG00000016783;ENSSSCG00000017752;ENSSSCG000000252…
CG00000012520;ENSSSCG00000004537;ENSSSCG00000011556;ENSSSCG00000025285;ENSSSCG00000025772;ENSSSCG00000026755;ENSSSCG00000022945;ENSSSCG00000021509;ENSSSCG00000008084;ENSSSCG00000009529;ENSSSCG00000027988;ENSSSCG00000005431;ENSSSCG00000006702;ENSSSCG00000027138;ENSSSCG00000001056;ENSSSCG00000023269;ENSSSCG00000005680;ENSSSCG00000008882;ENSSSCG00000015580;ENSSSCG00000002983;ENSSSCG00000023228;ENSSS…
28821;ENSSSCG00000022693;ENSSSCG00000021941;ENSSSCG00000012287;ENSSSCG00000000013;ENSSSCG00000011071;ENSSSCG00000009967;ENSSSCG00000003392;ENSSSCG00000022390;ENSSSCG00000014272;ENSSSCG00000006641;ENSSSCG00000029058;ENSSSCG00000028986;ENSSSCG00000004056;ENSSSCG00000013735;ENSSSCG00000015336;ENSSSCG00000024461;ENSSSCG00000029569;ENSSSCG00000027115;ENSSSCG00000000875;ENSSSCG00000000490;ENSSSCG000000…
SSSCG00000011601;ENSSSCG00000008128;ENSSSCG00000021558;ENSSSCG00000009116;ENSSSCG00000030537;ENSSSCG00000012825;ENSSSCG00000029573;ENSSSCG00000003178;ENSSSCG00000025434;ENSSSCG00000009763;ENSSSCG00000025610;ENSSSCG00000012276;ENSSSCG00000020968;ENSSSCG00000028846;ENSSSCG00000007166;ENSSSCG00000017636;ENSSSCG00000009661;ENSSSCG00000006559;ENSSSCG00000022034;ENSSSCG00000026472;ENSSSCG00000010585;EN…
00000477;ENSSSCG00000009916;ENSSSCG00000007984;ENSSSCG00000000168;ENSSSCG00000012014;ENSSSCG00000000859;ENSSSCG00000022776;ENSSSCG00000000382;ENSSSCG00000004399;ENSSSCG00000023325;ENSSSCG00000022890;ENSSSCG00000026742;ENSSSCG00000028855;ENSSSCG00000013060;ENSSSCG00000018051;ENSSSCG00000029686;ENSSSCG00000007542;ENSSSCG00000022162;ENSSSCG00000002274;ENSSSCG00000016196;ENSSSCG00000012710;ENSSSCG000…
;ENSSSCG00000003846;ENSSSCG00000009358;ENSSSCG00000021264;ENSSSCG00000026316;ENSSSCG00000005094;ENSSSCG00000011867;ENSSSCG00000021533;ENSSSCG00000012400;ENSSSCG00000003585;ENSSSCG00000004607;ENSSSCG00000022697;ENSSSCG00000004672;ENSSSCG00000017695;ENSSSCG00000029768;ENSSSCG00000004978;ENSSSCG00000024110;ENSSSCG00000022668;ENSSSCG00000004659;ENSSSCG00000025692;ENSSSCG00000012083;ENSSSCG00000006626…
biological_process	developmental process	184(25.52%)	4563(29.17%)	0.985653	0.999948	ENSSSCG00000015607;ENSSSCG00000011930;ENSSSCG00000014277;ENSSSCG00000025768;ENSSSCG00000024673;ENSSSCG00000023522;ENSSSCG00000008517;ENSSSCG00000002288;ENSSSCG00000015815;ENSSSCG00000014255;ENSSSCG00000009112;ENSSSCG00000011459;ENSSSCG00000024312;ENSSSCG00000022032;ENSSSCG00000027197;ENSSSCG00000011062;ENSSSCG00000000795;ENSSSCG00000012116;ENSSSCG00000000857;ENSSSCG00000003189;ENSSSCG00000021364;…	ENSSSCG00000030357;ENSSSCG00000003795;ENSSSCG00000023869;ENSSSCG00000029569;ENSSSCG00000006159;ENSSSCG00000005914;ENSSSCG00000023128;ENSSSCG00000030583;ENSSSCG00000004823;ENSSSCG00000029593;ENSSSCG00000014224;ENSSSCG00000028359;ENSSSCG00000017865;ENSSSCG00000025931;ENSSSCG00000006737;ENSSSCG00000000884;ENSSSCG00000011632;ENSSSCG00000013287;ENSSSCG00000009957;ENSSSCG00000017605;ENSSSCG00000002555;…
0000011618;ENSSSCG00000009040;ENSSSCG00000008840;ENSSSCG00000030348;ENSSSCG00000000236;ENSSSCG00000000625;ENSSSCG00000009511;ENSSSCG00000005575;ENSSSCG00000031023;ENSSSCG00000009261;ENSSSCG00000023248;ENSSSCG00000020667;ENSSSCG00000008129;ENSSSCG00000007541;ENSSSCG00000016639;ENSSSCG00000027140;ENSSSCG00000022442;ENSSSCG00000021581;ENSSSCG00000005494;ENSSSCG00000004538;ENSSSCG00000021585;ENSSSCG0…
29;ENSSSCG00000011727;ENSSSCG00000026015;ENSSSCG00000003043;ENSSSCG00000010360;ENSSSCG00000021255;ENSSSCG00000028305;ENSSSCG00000024712;ENSSSCG00000002620;ENSSSCG00000011332;ENSSSCG00000027320;ENSSSCG00000017481;ENSSSCG00000015896;ENSSSCG00000023859;ENSSSCG00000022111;ENSSSCG00000010311;ENSSSCG00000009360;ENSSSCG00000027896;ENSSSCG00000026068;ENSSSCG00000002923;ENSSSCG00000027580;ENSSSCG000000159…
biological_process	growth	34(4.72%)	784(5.01%)	0.604134	0.933305	ENSSSCG00000013511;ENSSSCG00000015815;ENSSSCG00000006645;ENSSSCG00000015590;ENSSSCG00000000155;ENSSSCG00000004387;ENSSSCG00000006779;ENSSSCG00000011889;ENSSSCG00000006161;ENSSSCG00000015707;ENSSSCG00000029852;ENSSSCG00000022383;ENSSSCG00000021355;ENSSSCG00000021364;ENSSSCG00000013125;ENSSSCG00000000857;ENSSSCG00000029791;ENSSSCG00000027312;ENSSSCG00000014255;ENSSSCG00000004473;ENSSSCG00000007493;…	ENSSSCG00000022314;ENSSSCG00000013551;ENSSSCG00000002836;ENSSSCG00000015707;ENSSSCG00000025912;ENSSSCG00000001556;ENSSSCG00000004058;ENSSSCG00000016027;ENSSSCG00000022429;ENSSSCG00000011889;ENSSSCG00000017549;ENSSSCG00000025822;ENSSSCG00000016842;ENSSSCG00000024305;ENSSSCG00000007371;ENSSSCG00000009002;ENSSSCG00000014388;ENSSSCG00000015666;ENSSSCG00000004241;ENSSSCG00000013754;ENSSSCG00000001947;…
biological_process	hormone secretion	7(0.97%)	244(1.56%)	0.879824	0.999948	ENSSSCG00000005096;ENSSSCG00000004727;ENSSSCG00000010368;ENSSSCG00000023592;ENSSSCG00000008588;ENSSSCG00000006843;ENSSSCG00000015707	ENSSSCG00000002892;ENSSSCG00000013379;ENSSSCG00000002881;ENSSSCG00000025229;ENSSSCG00000030072;ENSSSCG00000000110;ENSSSCG00000009150;ENSSSCG00000021053;ENSSSCG00000013033;ENSSSCG00000004727;ENSSSCG00000014288;ENSSSCG00000012869;ENSSSCG00000001814;ENSSSCG00000024190;ENSSSCG00000023592;ENSSSCG00000024453;ENSSSCG00000015769;ENSSSCG00000027598;ENSSSCG00000013420;ENSSSCG00000015895;ENSSSCG00000021379;…
biological_process	immune system process	84(11.65%)	1948(12.45%)	0.726642	0.99591	ENSSSCG00000013723;ENSSSCG00000008645;ENSSSCG00000011079;ENSSSCG00000011732;ENSSSCG00000029852;ENSSSCG00000027686;ENSSSCG00000011889;ENSSSCG00000006161;ENSSSCG00000003183;ENSSSCG00000015590;ENSSSCG00000004387;ENSSSCG00000010029;ENSSSCG00000001410;ENSSSCG00000025221;ENSSSCG00000002629;ENSSSCG00000016701;ENSSSCG00000004628;ENSSSCG00000029791;ENSSSCG00000024626;ENSSSCG00000002821;ENSSSCG00000017208;…	ENSSSCG00000007864;ENSSSCG00000023889;ENSSSCG00000028304;ENSSSCG00000015801;ENSSSCG00000013418;ENSSSCG00000015663;ENSSSCG00000016512;ENSSSCG00000009002;ENSSSCG00000022603;ENSSSCG00000028005;ENSSSCG00000007007;ENSSSCG00000012279;ENSSSCG00000029811;ENSSSCG00000005055;ENSSSCG00000007807;ENSSSCG00000013417;ENSSSCG00000022944;ENSSSCG00000017549;ENSSSCG00000016997;ENSSSCG00000020744;ENSSSCG00000021011;…
0000006331;ENSSSCG00000030210;ENSSSCG00000013297;ENSSSCG00000020749;ENSSSCG00000021134;ENSSSCG00000008081;ENSSSCG00000022467;ENSSSCG00000015037;ENSSSCG00000011743;ENSSSCG00000022102;ENSSSCG00000012893;ENSSSCG00000010235;ENSSSCG00000026645;ENSSSCG00000003525;ENSSSCG00000027778;ENSSSCG00000006612;ENSSSCG00000014149;ENSSSCG00000014081;ENSSSCG00000028007;ENSSSCG00000003801;ENSSSCG00000006731;ENSSSCG0…
biological_process	localization	217(30.10%)	4669(29.85%)	0.422494	0.87705	ENSSSCG00000011565;ENSSSCG00000015384;ENSSSCG00000011662;ENSSSCG00000015434;ENSSSCG00000010330;ENSSSCG00000003909;ENSSSCG00000027928;ENSSSCG00000022107;ENSSSCG00000007525;ENSSSCG00000004020;ENSSSCG00000010328;ENSSSCG00000005169;ENSSSCG00000029326;ENSSSCG00000026034;ENSSSCG00000009458;ENSSSCG00000013068;ENSSSCG00000004223;ENSSSCG00000017836;ENSSSCG00000007493;ENSSSCG00000026018;ENSSSCG00000014338;…	ENSSSCG00000017408;ENSSSCG00000006498;ENSSSCG00000013612;ENSSSCG00000023559;ENSSSCG00000022138;ENSSSCG00000010188;ENSSSCG00000017777;ENSSSCG00000012596;ENSSSCG00000009735;ENSSSCG00000014119;ENSSSCG00000017158;ENSSSCG00000017510;ENSSSCG00000013241;ENSSSCG00000024158;ENSSSCG00000000133;ENSSSCG00000025352;ENSSSCG00000029964;ENSSSCG00000005225;ENSSSCG00000020893;ENSSSCG00000024589;ENSSSCG00000023489;…
0000001516;ENSSSCG00000005725;ENSSSCG00000026109;ENSSSCG00000015959;ENSSSCG00000000010;ENSSSCG00000006862;ENSSSCG00000003149;ENSSSCG00000027074;ENSSSCG00000020654;ENSSSCG00000028588;ENSSSCG00000009642;ENSSSCG00000026939;ENSSSCG00000001543;ENSSSCG00000002703;ENSSSCG00000026153;ENSSSCG00000026891;ENSSSCG00000027898;ENSSSCG00000022874;ENSSSCG00000021330;ENSSSCG00000005369;ENSSSCG00000024190;ENSSSCG0…
34;ENSSSCG00000007437;ENSSSCG00000015335;ENSSSCG00000017524;ENSSSCG00000002456;ENSSSCG00000030385;ENSSSCG00000002811;ENSSSCG00000012855;ENSSSCG00000025817;ENSSSCG00000023784;ENSSSCG00000015893;ENSSSCG00000028002;ENSSSCG00000015448;ENSSSCG00000006736;ENSSSCG00000028245;ENSSSCG00000027973;ENSSSCG00000008842;ENSSSCG00000023710;ENSSSCG00000010012;ENSSSCG00000008208;ENSSSCG00000016635;ENSSSCG000000038…
biological_process	locomotion	49(6.80%)	1338(8.55%)	0.954811	0.999948	ENSSSCG00000015867;ENSSSCG00000026015;ENSSSCG00000011722;ENSSSCG00000011360;ENSSSCG00000024886;ENSSSCG00000030594;ENSSSCG00000016599;ENSSSCG00000017836;ENSSSCG00000023592;ENSSSCG00000030839;ENSSSCG00000009494;ENSSSCG00000011565;ENSSSCG00000006168;ENSSSCG00000018033;ENSSSCG00000011739;ENSSSCG00000009821;ENSSSCG00000007809;ENSSSCG00000005235;ENSSSCG00000010276;ENSSSCG00000007435;ENSSSCG00000004524;…	ENSSSCG00000003017;ENSSSCG00000029724;ENSSSCG00000016450;ENSSSCG00000000115;ENSSSCG00000028631;ENSSSCG00000026459;ENSSSCG00000026855;ENSSSCG00000008959;ENSSSCG00000014362;ENSSSCG00000024495;ENSSSCG00000005750;ENSSSCG00000013529;ENSSSCG00000027033;ENSSSCG00000002620;ENSSSCG00000023489;ENSSSCG00000011801;ENSSSCG00000029167;ENSSSCG00000021255;ENSSSCG00000026015;ENSSSCG00000011727;ENSSSCG00000005225;…
biological_process	metabolic process	491(68.10%)	9807(62.70%)	0.00084138	0.0107697	ENSSSCG00000008580;ENSSSCG00000006168;ENSSSCG00000013588;ENSSSCG00000000927;ENSSSCG00000018033;ENSSSCG00000004548;ENSSSCG00000022528;ENSSSCG00000027704;ENSSSCG00000030839;ENSSSCG00000017524;ENSSSCG00000026161;ENSSSCG00000002630;ENSSSCG00000007279;ENSSSCG00000014366;ENSSSCG00000006885;ENSSSCG00000013257;ENSSSCG00000017504;ENSSSCG00000004047;ENSSSCG00000001955;ENSSSCG00000013021;ENSSSCG00000015867;…	ENSSSCG00000003801;ENSSSCG00000011305;ENSSSCG00000011261;ENSSSCG00000014081;ENSSSCG00000014149;ENSSSCG00000013836;ENSSSCG00000003086;ENSSSCG00000030049;ENSSSCG00000015599;ENSSSCG00000007309;ENSSSCG00000002388;ENSSSCG00000012847;ENSSSCG00000008592;ENSSSCG00000018087;ENSSSCG00000024064;ENSSSCG00000022335;ENSSSCG00000022204;ENSSSCG00000006549;ENSSSCG00000014570;ENSSSCG00000025285;ENSSSCG00000004537;…
0000028964;ENSSSCG00000029113;ENSSSCG00000005671;ENSSSCG00000027782;ENSSSCG00000024621;ENSSSCG00000007762;ENSSSCG00000001760;ENSSSCG00000006335;ENSSSCG00000026140;ENSSSCG00000006649;ENSSSCG00000022970;ENSSSCG00000022797;ENSSSCG00000011553;ENSSSCG00000005072;ENSSSCG00000012509;ENSSSCG00000027573;ENSSSCG00000005587;ENSSSCG00000030404;ENSSSCG00000015413;ENSSSCG00000008083;ENSSSCG00000008554;ENSSSCG0…
62;ENSSSCG00000011930;ENSSSCG00000013536;ENSSSCG00000015853;ENSSSCG00000010644;ENSSSCG00000004160;ENSSSCG00000021020;ENSSSCG00000017110;ENSSSCG00000003722;ENSSSCG00000023326;ENSSSCG00000016200;ENSSSCG00000017927;ENSSSCG00000017106;ENSSSCG00000003350;ENSSSCG00000015242;ENSSSCG00000023851;ENSSSCG00000007785;ENSSSCG00000003099;ENSSSCG00000028513;ENSSSCG00000004935;ENSSSCG00000008366;ENSSSCG000000220…
CG00000004142;ENSSSCG00000026492;ENSSSCG00000025545;ENSSSCG00000014247;ENSSSCG00000007637;ENSSSCG00000006647;ENSSSCG00000028469;ENSSSCG00000005169;ENSSSCG00000009384;ENSSSCG00000012029;ENSSSCG00000024087;ENSSSCG00000003608;ENSSSCG00000020830;ENSSSCG00000009503;ENSSSCG00000026001;ENSSSCG00000004923;ENSSSCG00000001025;ENSSSCG00000012772;ENSSSCG00000020857;ENSSSCG00000012273;ENSSSCG00000024373;ENSSS…
21873;ENSSSCG00000026733;ENSSSCG00000011277;ENSSSCG00000013994;ENSSSCG00000011934;ENSSSCG00000025438;ENSSSCG00000009373;ENSSSCG00000010658;ENSSSCG00000007143;ENSSSCG00000012806;ENSSSCG00000006222;ENSSSCG00000022419;ENSSSCG00000015030;ENSSSCG00000020803;ENSSSCG00000016128;ENSSSCG00000012968;ENSSSCG00000016273;ENSSSCG00000027422;ENSSSCG00000022735;ENSSSCG00000008930;ENSSSCG00000000113;ENSSSCG000000…
SSSCG00000004772;ENSSSCG00000011803;ENSSSCG00000013780;ENSSSCG00000023165;ENSSSCG00000030267;ENSSSCG00000023807;ENSSSCG00000014191;ENSSSCG00000024691;ENSSSCG00000004439;ENSSSCG00000026930;ENSSSCG00000000297;ENSSSCG00000027417;ENSSSCG00000017985;ENSSSCG00000009217;ENSSSCG00000010637;ENSSSCG00000027506;ENSSSCG00000007670;ENSSSCG00000027060;ENSSSCG00000030484;ENSSSCG00000013362;ENSSSCG00000014041;EN…
biological_process	multi-organism process	86(11.93%)	1717(10.98%)	0.183962	0.588678	ENSSSCG00000014147;ENSSSCG00000006249;ENSSSCG00000012027;ENSSSCG00000004294;ENSSSCG00000010994;ENSSSCG00000003099;ENSSSCG00000006553;ENSSSCG00000004048;ENSSSCG00000018033;ENSSSCG00000012142;ENSSSCG00000025507;ENSSSCG00000009185;ENSSSCG00000022528;ENSSSCG00000030839;ENSSSCG00000014061;ENSSSCG00000011575;ENSSSCG00000004308;ENSSSCG00000011272;ENSSSCG00000013539;ENSSSCG00000011732;ENSSSCG00000022383;…	ENSSSCG00000013223;ENSSSCG00000013390;ENSSSCG00000014561;ENSSSCG00000001036;ENSSSCG00000000854;ENSSSCG00000010739;ENSSSCG00000010380;ENSSSCG00000023367;ENSSSCG00000027291;ENSSSCG00000010629;ENSSSCG00000020961;ENSSSCG00000008263;ENSSSCG00000004140;ENSSSCG00000014276;ENSSSCG00000004369;ENSSSCG00000017755;ENSSSCG00000028170;ENSSSCG00000006806;ENSSSCG00000012959;ENSSSCG00000006000;ENSSSCG00000006050;…
0000000622;ENSSSCG00000030095;ENSSSCG00000008421;ENSSSCG00000029822;ENSSSCG00000009817;ENSSSCG00000000217;ENSSSCG00000005136;ENSSSCG00000025928;ENSSSCG00000030748;ENSSSCG00000015831;ENSSSCG00000002829;ENSSSCG00000006264;ENSSSCG00000005423;ENSSSCG00000012648;ENSSSCG00000028856;ENSSSCG00000026794;ENSSSCG00000021574;ENSSSCG00000026123;ENSSSCG00000010447;ENSSSCG00000021004;ENSSSCG00000005501;ENSSSCG0…
biological_process	multicellular organismal process	223(30.93%)	5633(36.01%)	0.998126	0.999948	ENSSSCG00000009112;ENSSSCG00000014255;ENSSSCG00000011459;ENSSSCG00000024312;ENSSSCG00000022032;ENSSSCG00000027197;ENSSSCG00000008957;ENSSSCG00000011062;ENSSSCG00000000795;ENSSSCG00000014532;ENSSSCG00000012116;ENSSSCG00000000857;ENSSSCG00000003189;ENSSSCG00000021364;ENSSSCG00000030519;ENSSSCG00000023477;ENSSSCG00000015607;ENSSSCG00000023522;ENSSSCG00000024673;ENSSSCG00000014277;ENSSSCG00000025768;…	ENSSSCG00000015025;ENSSSCG00000016612;ENSSSCG00000022439;ENSSSCG00000027563;ENSSSCG00000006344;ENSSSCG00000021874;ENSSSCG00000003042;ENSSSCG00000017087;ENSSSCG00000005273;ENSSSCG00000020837;ENSSSCG00000024353;ENSSSCG00000030601;ENSSSCG00000030189;ENSSSCG00000026217;ENSSSCG00000003106;ENSSSCG00000013183;ENSSSCG00000006777;ENSSSCG00000016516;ENSSSCG00000000552;ENSSSCG00000014219;ENSSSCG00000012199;…
0000021066;ENSSSCG00000029717;ENSSSCG00000016483;ENSSSCG00000011111;ENSSSCG00000025161;ENSSSCG00000011722;ENSSSCG00000001830;ENSSSCG00000004907;ENSSSCG00000015611;ENSSSCG00000005742;ENSSSCG00000007538;ENSSSCG00000029794;ENSSSCG00000016370;ENSSSCG00000003681;ENSSSCG00000017538;ENSSSCG00000024402;ENSSSCG00000026067;ENSSSCG00000012206;ENSSSCG00000021596;ENSSSCG00000003154;ENSSSCG00000004477;ENSSSCG0…
93;ENSSSCG00000005948;ENSSSCG00000016489;ENSSSCG00000008434;ENSSSCG00000026158;ENSSSCG00000016972;ENSSSCG00000022157;ENSSSCG00000024404;ENSSSCG00000006537;ENSSSCG00000028953;ENSSSCG00000029806;ENSSSCG00000001849;ENSSSCG00000015073;ENSSSCG00000006073;ENSSSCG00000028946;ENSSSCG00000000411;ENSSSCG00000002555;ENSSSCG00000017605;ENSSSCG00000009957;ENSSSCG00000008308;ENSSSCG00000008355;ENSSSCG000000238…
CG00000012253;ENSSSCG00000030408;ENSSSCG00000029528;ENSSSCG00000023440;ENSSSCG00000028368;ENSSSCG00000008725;ENSSSCG00000013394;ENSSSCG00000000361;ENSSSCG00000010428;ENSSSCG00000004257;ENSSSCG00000001918;ENSSSCG00000005392;ENSSSCG00000005188;ENSSSCG00000026438;ENSSSCG00000013607;ENSSSCG00000000155;ENSSSCG00000004678;ENSSSCG00000006857;ENSSSCG00000004880;ENSSSCG00000012625;ENSSSCG00000006319;ENSSS…
biological_process	negative regulation of biological process	164(22.75%)	3450(22.06%)	0.305243	0.787847	ENSSSCG00000009028;ENSSSCG00000010617;ENSSSCG00000015359;ENSSSCG00000007493;ENSSSCG00000017836;ENSSSCG00000006549;ENSSSCG00000030594;ENSSSCG00000024886;ENSSSCG00000016617;ENSSSCG00000006809;ENSSSCG00000030397;ENSSSCG00000012250;ENSSSCG00000004223;ENSSSCG00000008355;ENSSSCG00000025181;ENSSSCG00000022611;ENSSSCG00000026034;ENSSSCG00000009458;ENSSSCG00000029326;ENSSSCG00000005169;ENSSSCG00000010330;…	ENSSSCG00000025402;ENSSSCG00000012252;ENSSSCG00000000293;ENSSSCG00000006519;ENSSSCG00000010196;ENSSSCG00000024369;ENSSSCG00000029450;ENSSSCG00000004365;ENSSSCG00000005733;ENSSSCG00000015114;ENSSSCG00000002965;ENSSSCG00000026482;ENSSSCG00000020954;ENSSSCG00000025606;ENSSSCG00000010448;ENSSSCG00000025351;ENSSSCG00000027726;ENSSSCG00000004952;ENSSSCG00000003385;ENSSSCG00000003714;ENSSSCG00000027237;…
0000005601;ENSSSCG00000029359;ENSSSCG00000010670;ENSSSCG00000025229;ENSSSCG00000008222;ENSSSCG00000004291;ENSSSCG00000029191;ENSSSCG00000000451;ENSSSCG00000000933;ENSSSCG00000005047;ENSSSCG00000014192;ENSSSCG00000016178;ENSSSCG00000012620;ENSSSCG00000027062;ENSSSCG00000028771;ENSSSCG00000010268;ENSSSCG00000004109;ENSSSCG00000023251;ENSSSCG00000007963;ENSSSCG00000013879;ENSSSCG00000025982;ENSSSCG0…
16;ENSSSCG00000022036;ENSSSCG00000025724;ENSSSCG00000024982;ENSSSCG00000009176;ENSSSCG00000022631;ENSSSCG00000000266;ENSSSCG00000003702;ENSSSCG00000028640;ENSSSCG00000026703;ENSSSCG00000006791;ENSSSCG00000011799;ENSSSCG00000028326;ENSSSCG00000001521;ENSSSCG00000009937;ENSSSCG00000011656;ENSSSCG00000030445;ENSSSCG00000030421;ENSSSCG00000016871;ENSSSCG00000013397;ENSSSCG00000029519;ENSSSCG000000179…
biological_process	positive regulation of biological process	176(24.41%)	4049(25.89%)	0.810794	0.997901	ENSSSCG00000016892;ENSSSCG00000012037;ENSSSCG00000021355;ENSSSCG00000000087;ENSSSCG00000002995;ENSSSCG00000002821;ENSSSCG00000029791;ENSSSCG00000024626;ENSSSCG00000016701;ENSSSCG00000014435;ENSSSCG00000009713;ENSSSCG00000010628;ENSSSCG00000012850;ENSSSCG00000007351;ENSSSCG00000013305;ENSSSCG00000006176;ENSSSCG00000002478;ENSSSCG00000011889;ENSSSCG00000017939;ENSSSCG00000017375;ENSSSCG00000013723;…	ENSSSCG00000009865;ENSSSCG00000016934;ENSSSCG00000022611;ENSSSCG00000026742;ENSSSCG00000029452;ENSSSCG00000010479;ENSSSCG00000003848;ENSSSCG00000011927;ENSSSCG00000015099;ENSSSCG00000007542;ENSSSCG00000021333;ENSSSCG00000027541;ENSSSCG00000002274;ENSSSCG00000030795;ENSSSCG00000016196;ENSSSCG00000001661;ENSSSCG00000006084;ENSSSCG00000017229;ENSSSCG00000024026;ENSSSCG00000022900;ENSSSCG00000012710;…
0000016523;ENSSSCG00000026460;ENSSSCG00000010054;ENSSSCG00000021534;ENSSSCG00000025689;ENSSSCG00000022056;ENSSSCG00000000915;ENSSSCG00000014211;ENSSSCG00000017306;ENSSSCG00000027342;ENSSSCG00000023243;ENSSSCG00000017602;ENSSSCG00000010628;ENSSSCG00000005524;ENSSSCG00000022224;ENSSSCG00000001562;ENSSSCG00000003370;ENSSSCG00000027736;ENSSSCG00000009092;ENSSSCG00000006489;ENSSSCG00000030016;ENSSSCG0…
55;ENSSSCG00000028681;ENSSSCG00000003396;ENSSSCG00000005730;ENSSSCG00000011227;ENSSSCG00000021574;ENSSSCG00000021203;ENSSSCG00000010882;ENSSSCG00000021004;ENSSSCG00000002039;ENSSSCG00000027756;ENSSSCG00000005501;ENSSSCG00000017118;ENSSSCG00000003093;ENSSSCG00000025928;ENSSSCG00000007600;ENSSSCG00000004808;ENSSSCG00000009482;ENSSSCG00000030137;ENSSSCG00000003312;ENSSSCG00000002829;ENSSSCG000000168…
biological_process	regulation of biological process	399(55.34%)	8671(55.43%)	0.506005	0.87705	ENSSSCG00000010035;ENSSSCG00000024604;ENSSSCG00000000765;ENSSSCG00000007505;ENSSSCG00000011253;ENSSSCG00000009047;ENSSSCG00000011430;ENSSSCG00000001564;ENSSSCG00000013901;ENSSSCG00000028420;ENSSSCG00000000084;ENSSSCG00000013435;ENSSSCG00000006703;ENSSSCG00000025751;ENSSSCG00000011014;ENSSSCG00000016520;ENSSSCG00000029313;ENSSSCG00000028954;ENSSSCG00000011000;ENSSSCG00000009402;ENSSSCG00000026083;…	ENSSSCG00000005846;ENSSSCG00000007970;ENSSSCG00000022766;ENSSSCG00000004166;ENSSSCG00000001842;ENSSSCG00000015550;ENSSSCG00000030854;ENSSSCG00000008088;ENSSSCG00000010301;ENSSSCG00000012150;ENSSSCG00000027114;ENSSSCG00000005300;ENSSSCG00000005382;ENSSSCG00000030260;ENSSSCG00000029772;ENSSSCG00000009048;ENSSSCG00000010678;ENSSSCG00000016426;ENSSSCG00000024622;ENSSSCG00000014438;ENSSSCG00000017497;…
0000009477;ENSSSCG00000028873;ENSSSCG00000024370;ENSSSCG00000020854;ENSSSCG00000005106;ENSSSCG00000016364;ENSSSCG00000024439;ENSSSCG00000022378;ENSSSCG00000029729;ENSSSCG00000017069;ENSSSCG00000005946;ENSSSCG00000014170;ENSSSCG00000013856;ENSSSCG00000023112;ENSSSCG00000009704;ENSSSCG00000021855;ENSSSCG00000006815;ENSSSCG00000012897;ENSSSCG00000005031;ENSSSCG00000004147;ENSSSCG00000005591;ENSSSCG0…
85;ENSSSCG00000026916;ENSSSCG00000022430;ENSSSCG00000021201;ENSSSCG00000010156;ENSSSCG00000026543;ENSSSCG00000003520;ENSSSCG00000009874;ENSSSCG00000015357;ENSSSCG00000023556;ENSSSCG00000006058;ENSSSCG00000023397;ENSSSCG00000015107;ENSSSCG00000021932;ENSSSCG00000016033;ENSSSCG00000026865;ENSSSCG00000024989;ENSSSCG00000003288;ENSSSCG00000005078;ENSSSCG00000003557;ENSSSCG00000015085;ENSSSCG000000009…
CG00000003232;ENSSSCG00000029035;ENSSSCG00000009595;ENSSSCG00000015333;ENSSSCG00000015116;ENSSSCG00000020932;ENSSSCG00000029737;ENSSSCG00000026745;ENSSSCG00000014049;ENSSSCG00000013568;ENSSSCG00000026912;ENSSSCG00000000300;ENSSSCG00000003914;ENSSSCG00000005338;ENSSSCG00000000717;ENSSSCG00000010725;ENSSSCG00000011961;ENSSSCG00000027935;ENSSSCG00000029917;ENSSSCG00000012790;ENSSSCG00000025895;ENSSS…
10029;ENSSSCG00000029438;ENSSSCG00000021989;ENSSSCG00000002734;ENSSSCG00000003957;ENSSSCG00000012251;ENSSSCG00000015039;ENSSSCG00000010708;ENSSSCG00000001702;ENSSSCG00000026754;ENSSSCG00000014011;ENSSSCG00000030347;ENSSSCG00000007337;ENSSSCG00000009520;ENSSSCG00000011513;ENSSSCG00000012124;ENSSSCG00000023909;ENSSSCG00000003613;ENSSSCG00000028050;ENSSSCG00000007772;ENSSSCG00000020944;ENSSSCG000000…
SSSCG00000012335;ENSSSCG00000021141;ENSSSCG00000028477;ENSSSCG00000016606;ENSSSCG00000001927;ENSSSCG00000002340;ENSSSCG00000027444;ENSSSCG00000007504;ENSSSCG00000001081;ENSSSCG00000008230;ENSSSCG00000015757;ENSSSCG00000000879;ENSSSCG00000026225;ENSSSCG00000000656;ENSSSCG00000010617;ENSSSCG00000027553;ENSSSCG00000024600;ENSSSCG00000010241;ENSSSCG00000026622;ENSSSCG00000007479;ENSSSCG00000030843;EN…
biological_process	reproduction	34(4.72%)	716(4.58%)	0.383538	0.876658	ENSSSCG00000029791;ENSSSCG00000021947;ENSSSCG00000021355;ENSSSCG00000000857;ENSSSCG00000017394;ENSSSCG00000011000;ENSSSCG00000004387;ENSSSCG00000024604;ENSSSCG00000016991;ENSSSCG00000007505;ENSSSCG00000001410;ENSSSCG00000021714;ENSSSCG00000022383;ENSSSCG00000029852;ENSSSCG00000014291;ENSSSCG00000005073;ENSSSCG00000004308;ENSSSCG00000005169;ENSSSCG00000005096;ENSSSCG00000022528;ENSSSCG00000000272;…	ENSSSCG00000011800;ENSSSCG00000026527;ENSSSCG00000014969;ENSSSCG00000010565;ENSSSCG00000016826;ENSSSCG00000015604;ENSSSCG00000010027;ENSSSCG00000024052;ENSSSCG00000010702;ENSSSCG00000011563;ENSSSCG00000005131;ENSSSCG00000015854;ENSSSCG00000023955;ENSSSCG00000001938;ENSSSCG00000020953;ENSSSCG00000001526;ENSSSCG00000010682;ENSSSCG00000017918;ENSSSCG00000010414;ENSSSCG00000020697;ENSSSCG00000022459;…
biological_process	reproductive process	41(5.69%)	901(5.76%)	0.493227	0.87705	ENSSSCG00000015815;ENSSSCG00000024604;ENSSSCG00000005233;ENSSSCG00000007505;ENSSSCG00000001410;ENSSSCG00000004387;ENSSSCG00000021714;ENSSSCG00000022383;ENSSSCG00000000288;ENSSSCG00000029852;ENSSSCG00000021947;ENSSSCG00000021355;ENSSSCG00000000857;ENSSSCG00000029791;ENSSSCG00000011000;ENSSSCG00000011794;ENSSSCG00000017836;ENSSSCG00000004401;ENSSSCG00000007493;ENSSSCG00000023592;ENSSSCG00000002377;…	ENSSSCG00000022164;ENSSSCG00000028383;ENSSSCG00000008122;ENSSSCG00000026512;ENSSSCG00000016869;ENSSSCG00000001474;ENSSSCG00000017935;ENSSSCG00000016340;ENSSSCG00000001834;ENSSSCG00000003557;ENSSSCG00000030357;ENSSSCG00000007405;ENSSSCG00000008963;ENSSSCG00000022576;ENSSSCG00000013396;ENSSSCG00000030947;ENSSSCG00000006159;ENSSSCG00000005992;ENSSSCG00000022097;ENSSSCG00000013106;ENSSSCG00000003495;…
biological_process	response to stimulus	289(40.08%)	6765(43.25%)	0.957442	0.999948	ENSSSCG00000000722;ENSSSCG00000004727;ENSSSCG00000013619;ENSSSCG00000016077;ENSSSCG00000011615;ENSSSCG00000011027;ENSSSCG00000003166;ENSSSCG00000014687;ENSSSCG00000014292;ENSSSCG00000001436;ENSSSCG00000017315;ENSSSCG00000020956;ENSSSCG00000004401;ENSSSCG00000016078;ENSSSCG00000016599;ENSSSCG00000003022;ENSSSCG00000013638;ENSSSCG00000009072;ENSSSCG00000009402;ENSSSCG00000028954;ENSSSCG00000011000;…	ENSSSCG00000008945;ENSSSCG00000016101;ENSSSCG00000003698;ENSSSCG00000012652;ENSSSCG00000022154;ENSSSCG00000000164;ENSSSCG00000013504;ENSSSCG00000001478;ENSSSCG00000026149;ENSSSCG00000014314;ENSSSCG00000005604;ENSSSCG00000028709;ENSSSCG00000022845;ENSSSCG00000016119;ENSSSCG00000004074;ENSSSCG00000009047;ENSSSCG00000023416;ENSSSCG00000010555;ENSSSCG00000026572;ENSSSCG00000002429;ENSSSCG00000005418;…
0000023362;ENSSSCG00000025924;ENSSSCG00000006816;ENSSSCG00000007287;ENSSSCG00000012488;ENSSSCG00000006286;ENSSSCG00000013625;ENSSSCG00000004045;ENSSSCG00000021939;ENSSSCG00000027559;ENSSSCG00000002881;ENSSSCG00000004336;ENSSSCG00000025332;ENSSSCG00000023706;ENSSSCG00000016900;ENSSSCG00000021253;ENSSSCG00000026555;ENSSSCG00000027911;ENSSSCG00000023352;ENSSSCG00000021116;ENSSSCG00000024001;ENSSSCG0…
55;ENSSSCG00000013887;ENSSSCG00000000437;ENSSSCG00000005053;ENSSSCG00000006274;ENSSSCG00000014557;ENSSSCG00000025731;ENSSSCG00000017604;ENSSSCG00000009240;ENSSSCG00000010814;ENSSSCG00000012980;ENSSSCG00000002837;ENSSSCG00000009702;ENSSSCG00000015955;ENSSSCG00000006361;ENSSSCG00000016077;ENSSSCG00000023267;ENSSSCG00000013033;ENSSSCG00000017251;ENSSSCG00000000137;ENSSSCG00000020898;ENSSSCG000000147…
CG00000014080;ENSSSCG00000015994;ENSSSCG00000030543;ENSSSCG00000022203;ENSSSCG00000023433;ENSSSCG00000023853;ENSSSCG00000029821;ENSSSCG00000009746;ENSSSCG00000029390;ENSSSCG00000024819;ENSSSCG00000005437;ENSSSCG00000001213;ENSSSCG00000024419;ENSSSCG00000022836;ENSSSCG00000004612;ENSSSCG00000024896;ENSSSCG00000029503;ENSSSCG00000014650;ENSSSCG00000029332;ENSSSCG00000023220;ENSSSCG00000022738;ENSSS…
03171;ENSSSCG00000005657;ENSSSCG00000024926;ENSSSCG00000024947;ENSSSCG00000012838;ENSSSCG00000006043;ENSSSCG00000007831;ENSSSCG00000023368;ENSSSCG00000010966;ENSSSCG00000029028;ENSSSCG00000000318;ENSSSCG00000014306;ENSSSCG00000027147;ENSSSCG00000003038;ENSSSCG00000004478;ENSSSCG00000011734;ENSSSCG00000030811;ENSSSCG00000021630;ENSSSCG00000022230;ENSSSCG00000001726;ENSSSCG00000017849;ENSSSCG000000…
biological_process	rhythmic process	15(2.08%)	262(1.67%)	0.154199	0.519407	ENSSSCG00000018033;ENSSSCG00000000084;ENSSSCG00000022300;ENSSSCG00000011889;ENSSSCG00000008645;ENSSSCG00000013021;ENSSSCG00000030839;ENSSSCG00000024312;ENSSSCG00000002377;ENSSSCG00000021355;ENSSSCG00000004387;ENSSSCG00000004832;ENSSSCG00000016711;ENSSSCG00000009569;ENSSSCG00000029791	ENSSSCG00000010235;ENSSSCG00000029450;ENSSSCG00000016591;ENSSSCG00000005045;ENSSSCG00000030545;ENSSSCG00000010448;ENSSSCG00000008844;ENSSSCG00000027480;ENSSSCG00000024855;ENSSSCG00000012310;ENSSSCG00000017950;ENSSSCG00000028626;ENSSSCG00000014313;ENSSSCG00000023747;ENSSSCG00000011579;ENSSSCG00000011106;ENSSSCG00000014920;ENSSSCG00000021865;ENSSSCG00000027819;ENSSSCG00000012182;ENSSSCG00000007502;…
biological_process	signaling	199(27.60%)	5130(32.80%)	0.998817	0.999948	ENSSSCG00000002629;ENSSSCG00000011794;ENSSSCG00000005288;ENSSSCG00000004628;ENSSSCG00000015645;ENSSSCG00000004738;ENSSSCG00000025221;ENSSSCG00000021203;ENSSSCG00000011043;ENSSSCG00000001488;ENSSSCG00000006161;ENSSSCG00000003183;ENSSSCG00000004322;ENSSSCG00000015870;ENSSSCG00000003120;ENSSSCG00000022383;ENSSSCG00000029852;ENSSSCG00000016991;ENSSSCG00000010368;ENSSSCG00000020903;ENSSSCG00000010029;…	ENSSSCG00000026067;ENSSSCG00000012206;ENSSSCG00000021596;ENSSSCG00000009352;ENSSSCG00000003115;ENSSSCG00000004163;ENSSSCG00000016017;ENSSSCG00000021933;ENSSSCG00000023155;ENSSSCG00000005742;ENSSSCG00000004907;ENSSSCG00000010433;ENSSSCG00000016370;ENSSSCG00000003681;ENSSSCG00000029794;ENSSSCG00000028242;ENSSSCG00000017674;ENSSSCG00000021066;ENSSSCG00000027242;ENSSSCG00000003640;ENSSSCG00000003040;…
0000027456;ENSSSCG00000012897;ENSSSCG00000005031;ENSSSCG00000015426;ENSSSCG00000002029;ENSSSCG00000030909;ENSSSCG00000021588;ENSSSCG00000026282;ENSSSCG00000021571;ENSSSCG00000015140;ENSSSCG00000026301;ENSSSCG00000001741;ENSSSCG00000013012;ENSSSCG00000008267;ENSSSCG00000010548;ENSSSCG00000000253;ENSSSCG00000004896;ENSSSCG00000028866;ENSSSCG00000025295;ENSSSCG00000014852;ENSSSCG00000029894;ENSSSCG0…
52;ENSSSCG00000024813;ENSSSCG00000003629;ENSSSCG00000014977;ENSSSCG00000029245;ENSSSCG00000025181;ENSSSCG00000023842;ENSSSCG00000014101;ENSSSCG00000016669;ENSSSCG00000003799;ENSSSCG00000001918;ENSSSCG00000010428;ENSSSCG00000000361;ENSSSCG00000001075;ENSSSCG00000004257;ENSSSCG00000026438;ENSSSCG00000024951;ENSSSCG00000004678;ENSSSCG00000000093;ENSSSCG00000014728;ENSSSCG00000000940;ENSSSCG000000233…
CG00000005377;ENSSSCG00000011000;ENSSSCG00000025478;ENSSSCG00000016976;ENSSSCG00000025366;ENSSSCG00000016608;ENSSSCG00000004361;ENSSSCG00000028511;ENSSSCG00000011672;ENSSSCG00000003551;ENSSSCG00000014687;ENSSSCG00000024377;ENSSSCG00000004421;ENSSSCG00000014626;ENSSSCG00000016403;ENSSSCG00000017315;ENSSSCG00000022998;ENSSSCG00000014762;ENSSSCG00000020898;ENSSSCG00000000137;ENSSSCG00000017251;ENSSS…
biological_process	single-organism process	492(68.24%)	11367(72.67%)	0.996062	0.999948	ENSSSCG00000009233;ENSSSCG00000000285;ENSSSCG00000027052;ENSSSCG00000020903;ENSSSCG00000005644;ENSSSCG00000010368;ENSSSCG00000006645;ENSSSCG00000026561;ENSSSCG00000015590;ENSSSCG00000021739;ENSSSCG00000003718;ENSSSCG00000027206;ENSSSCG00000006161;ENSSSCG00000008645;ENSSSCG00000025941;ENSSSCG00000021203;ENSSSCG00000022728;ENSSSCG00000024145;ENSSSCG00000023361;ENSSSCG00000011043;ENSSSCG00000011794;…	ENSSSCG00000017866;ENSSSCG00000013732;ENSSSCG00000013297;ENSSSCG00000023522;ENSSSCG00000006650;ENSSSCG00000010235;ENSSSCG00000029093;ENSSSCG00000020741;ENSSSCG00000009839;ENSSSCG00000028832;ENSSSCG00000006242;ENSSSCG00000028879;ENSSSCG00000023747;ENSSSCG00000023135;ENSSSCG00000027952;ENSSSCG00000023217;ENSSSCG00000029554;ENSSSCG00000023830;ENSSSCG00000027876;ENSSSCG00000003353;ENSSSCG00000003565;…
0000024819;ENSSSCG00000029390;ENSSSCG00000011113;ENSSSCG00000007583;ENSSSCG00000003624;ENSSSCG00000003340;ENSSSCG00000028303;ENSSSCG00000023573;ENSSSCG00000003343;ENSSSCG00000000920;ENSSSCG00000024022;ENSSSCG00000011681;ENSSSCG00000005344;ENSSSCG00000024024;ENSSSCG00000006789;ENSSSCG00000028847;ENSSSCG00000014430;ENSSSCG00000004209;ENSSSCG00000012238;ENSSSCG00000025253;ENSSSCG00000029813;ENSSSCG0…
07;ENSSSCG00000011077;ENSSSCG00000028110;ENSSSCG00000014388;ENSSSCG00000021916;ENSSSCG00000026724;ENSSSCG00000023769;ENSSSCG00000005735;ENSSSCG00000009713;ENSSSCG00000015710;ENSSSCG00000010634;ENSSSCG00000021065;ENSSSCG00000016734;ENSSSCG00000013848;ENSSSCG00000020960;ENSSSCG00000026374;ENSSSCG00000026305;ENSSSCG00000029147;ENSSSCG00000023020;ENSSSCG00000026087;ENSSSCG00000017940;ENSSSCG000000081…
CG00000021169;ENSSSCG00000029797;ENSSSCG00000017400;ENSSSCG00000010214;ENSSSCG00000012920;ENSSSCG00000013046;ENSSSCG00000010064;ENSSSCG00000005922;ENSSSCG00000011797;ENSSSCG00000016765;ENSSSCG00000010240;ENSSSCG00000023445;ENSSSCG00000017192;ENSSSCG00000013031;ENSSSCG00000007202;ENSSSCG00000020931;ENSSSCG00000026227;ENSSSCG00000025123;ENSSSCG00000011280;ENSSSCG00000003370;ENSSSCG00000015630;ENSSS…
23545;ENSSSCG00000026809;ENSSSCG00000012653;ENSSSCG00000028662;ENSSSCG00000015884;ENSSSCG00000015340;ENSSSCG00000006970;ENSSSCG00000010700;ENSSSCG00000029679;ENSSSCG00000025850;ENSSSCG00000021464;ENSSSCG00000004704;ENSSSCG00000026483;ENSSSCG00000004485;ENSSSCG00000021812;ENSSSCG00000024875;ENSSSCG00000011575;ENSSSCG00000029583;ENSSSCG00000016111;ENSSSCG00000000527;ENSSSCG00000017614;ENSSSCG000000…
SSSCG00000006567;ENSSSCG00000022742;ENSSSCG00000000194;ENSSSCG00000025568;ENSSSCG00000011625;ENSSSCG00000029213;ENSSSCG00000023290;ENSSSCG00000002763;ENSSSCG00000001572;ENSSSCG00000024598;ENSSSCG00000025866;ENSSSCG00000006790;ENSSSCG00000003835;ENSSSCG00000025193;ENSSSCG00000027871;ENSSSCG00000016809;ENSSSCG00000012857;ENSSSCG00000030095;ENSSSCG00000001781;ENSSSCG00000022683;ENSSSCG00000012789;EN…
00000730;ENSSSCG00000028976;ENSSSCG00000007994;ENSSSCG00000029254;ENSSSCG00000001944;ENSSSCG00000026427;ENSSSCG00000006731;ENSSSCG00000024576;ENSSSCG00000013235;ENSSSCG00000024051;ENSSSCG00000013440;ENSSSCG00000005222;ENSSSCG00000013436;ENSSSCG00000031039;ENSSSCG00000030230;ENSSSCG00000022902;ENSSSCG00000021798;ENSSSCG00000006821;ENSSSCG00000028983;ENSSSCG00000004557;ENSSSCG00000009766;ENSSSCG000…
cellular_component	cell	606(84.05%)	12747(81.49%)	0.0297332	0.237866	ENSSSCG00000011014;ENSSSCG00000013435;ENSSSCG00000006703;ENSSSCG00000000560;ENSSSCG00000009402;ENSSSCG00000026083;ENSSSCG00000030119;ENSSSCG00000005528;ENSSSCG00000024604;ENSSSCG00000006107;ENSSSCG00000007505;ENSSSCG00000011929;ENSSSCG00000011430;ENSSSCG00000012172;ENSSSCG00000002923;ENSSSCG00000013901;ENSSSCG00000028420;ENSSSCG00000000084;ENSSSCG00000020817;ENSSSCG00000011027;ENSSSCG00000007798;…	ENSSSCG00000006747;ENSSSCG00000013889;ENSSSCG00000009445;ENSSSCG00000001252;ENSSSCG00000012290;ENSSSCG00000013976;ENSSSCG00000021220;ENSSSCG00000025600;ENSSSCG00000015065;ENSSSCG00000029358;ENSSSCG00000025653;ENSSSCG00000013477;ENSSSCG00000007786;ENSSSCG00000005268;ENSSSCG00000009844;ENSSSCG00000009278;ENSSSCG00000008993;ENSSSCG00000016580;ENSSSCG00000027897;ENSSSCG00000008633;ENSSSCG00000012960;…
0000030165;ENSSSCG00000006452;ENSSSCG00000003549;ENSSSCG00000013106;ENSSSCG00000026993;ENSSSCG00000002650;ENSSSCG00000001892;ENSSSCG00000008963;ENSSSCG00000009759;ENSSSCG00000030209;ENSSSCG00000001555;ENSSSCG00000009112;ENSSSCG00000002769;ENSSSCG00000025124;ENSSSCG00000002450;ENSSSCG00000028514;ENSSSCG00000021918;ENSSSCG00000024352;ENSSSCG00000006971;ENSSSCG00000022164;ENSSSCG00000007136;ENSSSCG0…
09;ENSSSCG00000027573;ENSSSCG00000024718;ENSSSCG00000005072;ENSSSCG00000011553;ENSSSCG00000009370;ENSSSCG00000014966;ENSSSCG00000008083;ENSSSCG00000015413;ENSSSCG00000011529;ENSSSCG00000003486;ENSSSCG00000011072;ENSSSCG00000011650;ENSSSCG00000028320;ENSSSCG00000030673;ENSSSCG00000010542;ENSSSCG00000001440;ENSSSCG00000026772;ENSSSCG00000029388;ENSSSCG00000009809;ENSSSCG00000030632;ENSSSCG000000142…
CG00000013848;ENSSSCG00000026374;ENSSSCG00000016734;ENSSSCG00000023020;ENSSSCG00000029147;ENSSSCG00000026087;ENSSSCG00000017940;ENSSSCG00000008113;ENSSSCG00000023579;ENSSSCG00000030276;ENSSSCG00000011269;ENSSSCG00000001094;ENSSSCG00000004203;ENSSSCG00000016434;ENSSSCG00000009942;ENSSSCG00000007228;ENSSSCG00000021380;ENSSSCG00000001787;ENSSSCG00000022023;ENSSSCG00000013170;ENSSSCG00000030548;ENSSS…
14032;ENSSSCG00000008042;ENSSSCG00000006721;ENSSSCG00000022507;ENSSSCG00000014000;ENSSSCG00000023800;ENSSSCG00000022959;ENSSSCG00000017494;ENSSSCG00000023811;ENSSSCG00000015631;ENSSSCG00000016504;ENSSSCG00000007205;ENSSSCG00000007229;ENSSSCG00000026383;ENSSSCG00000017257;ENSSSCG00000028145;ENSSSCG00000004728;ENSSSCG00000005541;ENSSSCG00000027266;ENSSSCG00000000530;ENSSSCG00000016215;ENSSSCG000000…
SSSCG00000025711;ENSSSCG00000013468;ENSSSCG00000026062;ENSSSCG00000013099;ENSSSCG00000026333;ENSSSCG00000002384;ENSSSCG00000004793;ENSSSCG00000008162;ENSSSCG00000001456;ENSSSCG00000017469;ENSSSCG00000030071;ENSSSCG00000012028;ENSSSCG00000028961;ENSSSCG00000014411;ENSSSCG00000008619;ENSSSCG00000009093;ENSSSCG00000017637;ENSSSCG00000009331;ENSSSCG00000007348;ENSSSCG00000003791;ENSSSCG00000012671;EN…
00008034;ENSSSCG00000029306;ENSSSCG00000009466;ENSSSCG00000025703;ENSSSCG00000002675;ENSSSCG00000021443;ENSSSCG00000005207;ENSSSCG00000027082;ENSSSCG00000006579;ENSSSCG00000025723;ENSSSCG00000011346;ENSSSCG00000009310;ENSSSCG00000029399;ENSSSCG00000025832;ENSSSCG00000003645;ENSSSCG00000003505;ENSSSCG00000030005;ENSSSCG00000012071;ENSSSCG00000028509;ENSSSCG00000029494;ENSSSCG00000011858;ENSSSCG000…
;ENSSSCG00000029083;ENSSSCG00000007422;ENSSSCG00000022676;ENSSSCG00000013299;ENSSSCG00000007237;ENSSSCG00000013399;ENSSSCG00000006014;ENSSSCG00000009086;ENSSSCG00000030478;ENSSSCG00000022707;ENSSSCG00000001009;ENSSSCG00000030342;ENSSSCG00000027291;ENSSSCG00000000084;ENSSSCG00000024371;ENSSSCG00000029107;ENSSSCG00000028420;ENSSSCG00000006415;ENSSSCG00000017522;ENSSSCG00000009300;ENSSSCG00000022218…
cellular_component	cell junction	44(6.10%)	944(6.04%)	0.42903	0.87705	ENSSSCG00000004727;ENSSSCG00000025507;ENSSSCG00000025146;ENSSSCG00000025192;ENSSSCG00000005003;ENSSSCG00000015509;ENSSSCG00000020817;ENSSSCG00000003166;ENSSSCG00000004044;ENSSSCG00000009458;ENSSSCG00000000849;ENSSSCG00000009821;ENSSSCG00000006063;ENSSSCG00000003361;ENSSSCG00000014338;ENSSSCG00000011722;ENSSSCG00000001804;ENSSSCG00000009019;ENSSSCG00000030515;ENSSSCG00000006318;ENSSSCG00000024249;…	ENSSSCG00000002915;ENSSSCG00000023522;ENSSSCG00000015089;ENSSSCG00000003157;ENSSSCG00000016636;ENSSSCG00000023459;ENSSSCG00000027302;ENSSSCG00000012638;ENSSSCG00000025095;ENSSSCG00000008622;ENSSSCG00000005247;ENSSSCG00000024943;ENSSSCG00000013297;ENSSSCG00000020749;ENSSSCG00000005400;ENSSSCG00000013732;ENSSSCG00000026805;ENSSSCG00000025517;ENSSSCG00000012842;ENSSSCG00000009455;ENSSSCG00000012207;…
cellular_component	cell part	605(83.91%)	12696(81.17%)	0.0223095	0.203973	ENSSSCG00000015107;ENSSSCG00000024772;ENSSSCG00000004524;ENSSSCG00000002252;ENSSSCG00000011739;ENSSSCG00000029542;ENSSSCG00000000160;ENSSSCG00000004294;ENSSSCG00000004792;ENSSSCG00000009967;ENSSSCG00000006843;ENSSSCG00000009717;ENSSSCG00000025355;ENSSSCG00000025221;ENSSSCG00000016582;ENSSSCG00000006966;ENSSSCG00000021203;ENSSSCG00000022728;ENSSSCG00000023361;ENSSSCG00000009569;ENSSSCG00000028054;…	ENSSSCG00000026915;ENSSSCG00000028523;ENSSSCG00000006230;ENSSSCG00000023657;ENSSSCG00000021938;ENSSSCG00000004546;ENSSSCG00000027931;ENSSSCG00000020703;ENSSSCG00000007749;ENSSSCG00000022930;ENSSSCG00000009228;ENSSSCG00000011730;ENSSSCG00000017758;ENSSSCG00000001708;ENSSSCG00000023435;ENSSSCG00000022481;ENSSSCG00000030352;ENSSSCG00000004342;ENSSSCG00000006145;ENSSSCG00000022462;ENSSSCG00000013895;…
0000021061;ENSSSCG00000011052;ENSSSCG00000001164;ENSSSCG00000018045;ENSSSCG00000011382;ENSSSCG00000027763;ENSSSCG00000004766;ENSSSCG00000028450;ENSSSCG00000008081;ENSSSCG00000000033;ENSSSCG00000029126;ENSSSCG00000017155;ENSSSCG00000002191;ENSSSCG00000023548;ENSSSCG00000013737;ENSSSCG00000011104;ENSSSCG00000003958;ENSSSCG00000025984;ENSSSCG00000001503;ENSSSCG00000028157;ENSSSCG00000021780;ENSSSCG0…
52;ENSSSCG00000028796;ENSSSCG00000026252;ENSSSCG00000027312;ENSSSCG00000011880;ENSSSCG00000022939;ENSSSCG00000029863;ENSSSCG00000024390;ENSSSCG00000002296;ENSSSCG00000026120;ENSSSCG00000002632;ENSSSCG00000028102;ENSSSCG00000021129;ENSSSCG00000029131;ENSSSCG00000006177;ENSSSCG00000000614;ENSSSCG00000013193;ENSSSCG00000000496;ENSSSCG00000007460;ENSSSCG00000010172;ENSSSCG00000028886;ENSSSCG000000276…
CG00000011681;ENSSSCG00000014430;ENSSSCG00000023658;ENSSSCG00000004209;ENSSSCG00000028847;ENSSSCG00000012155;ENSSSCG00000003340;ENSSSCG00000010735;ENSSSCG00000014262;ENSSSCG00000003624;ENSSSCG00000007583;ENSSSCG00000000920;ENSSSCG00000003343;ENSSSCG00000028303;ENSSSCG00000023573;ENSSSCG00000026386;ENSSSCG00000027290;ENSSSCG00000027073;ENSSSCG00000008105;ENSSSCG00000006785;ENSSSCG00000017194;ENSSS…
14855;ENSSSCG00000000020;ENSSSCG00000015666;ENSSSCG00000023786;ENSSSCG00000029917;ENSSSCG00000024108;ENSSSCG00000012790;ENSSSCG00000021023;ENSSSCG00000024939;ENSSSCG00000028791;ENSSSCG00000017398;ENSSSCG00000003650;ENSSSCG00000006281;ENSSSCG00000028914;ENSSSCG00000030596;ENSSSCG00000011411;ENSSSCG00000008448;ENSSSCG00000006116;ENSSSCG00000027101;ENSSSCG00000003914;ENSSSCG00000013051;ENSSSCG000000…
SSSCG00000029803;ENSSSCG00000009519;ENSSSCG00000021950;ENSSSCG00000004414;ENSSSCG00000002505;ENSSSCG00000000060;ENSSSCG00000008340;ENSSSCG00000005656;ENSSSCG00000013745;ENSSSCG00000015931;ENSSSCG00000011791;ENSSSCG00000013723;ENSSSCG00000023882;ENSSSCG00000013195;ENSSSCG00000023264;ENSSSCG00000008701;ENSSSCG00000000837;ENSSSCG00000027223;ENSSSCG00000004305;ENSSSCG00000022980;ENSSSCG00000002389;EN…
00029352;ENSSSCG00000011235;ENSSSCG00000023470;ENSSSCG00000030076;ENSSSCG00000000931;ENSSSCG00000023444;ENSSSCG00000017438;ENSSSCG00000011842;ENSSSCG00000028059;ENSSSCG00000027379;ENSSSCG00000030256;ENSSSCG00000016408;ENSSSCG00000023792;ENSSSCG00000017263;ENSSSCG00000014624;ENSSSCG00000023498;ENSSSCG00000001089;ENSSSCG00000026423;ENSSSCG00000014681;ENSSSCG00000003187;ENSSSCG00000016466;ENSSSCG000…
;ENSSSCG00000030031;ENSSSCG00000007164;ENSSSCG00000024637;ENSSSCG00000011885;ENSSSCG00000026622;ENSSSCG00000007479;ENSSSCG00000025699;ENSSSCG00000021225;ENSSSCG00000023583;ENSSSCG00000020658;ENSSSCG00000024080;ENSSSCG00000016756;ENSSSCG00000023304;ENSSSCG00000005352;ENSSSCG00000014923;ENSSSCG00000004543;ENSSSCG00000000180;ENSSSCG00000000457;ENSSSCG00000015918;ENSSSCG00000029578;ENSSSCG00000022190…
cellular_component	collagen trimer	2(0.28%)	83(0.53%)	0.742864	0.99591	ENSSSCG00000011043;ENSSSCG00000014985	ENSSSCG00000021943;ENSSSCG00000030325;ENSSSCG00000025523;ENSSSCG00000001474;ENSSSCG00000009285;ENSSSCG00000017579;ENSSSCG00000003524;ENSSSCG00000029414;ENSSSCG00000005381;ENSSSCG00000021131;ENSSSCG00000003525;ENSSSCG00000006621;ENSSSCG00000014232;ENSSSCG00000011683;ENSSSCG00000021015;ENSSSCG00000028879;ENSSSCG00000023517;ENSSSCG00000016035;ENSSSCG00000006979;ENSSSCG00000015717;ENSSSCG00000010292;…
cellular_component	extracellular matrix	15(2.08%)	344(2.20%)	0.521885	0.87705	ENSSSCG00000015815;ENSSSCG00000011813;ENSSSCG00000021355;ENSSSCG00000016617;ENSSSCG00000021739;ENSSSCG00000024886;ENSSSCG00000000849;ENSSSCG00000000155;ENSSSCG00000014985;ENSSSCG00000000795;ENSSSCG00000012027;ENSSSCG00000017375;ENSSSCG00000025146;ENSSSCG00000029852;ENSSSCG00000007482	ENSSSCG00000022203;ENSSSCG00000005699;ENSSSCG00000022447;ENSSSCG00000022000;ENSSSCG00000006132;ENSSSCG00000027715;ENSSSCG00000009221;ENSSSCG00000001500;ENSSSCG00000027112;ENSSSCG00000002039;ENSSSCG00000030420;ENSSSCG00000016233;ENSSSCG00000002829;ENSSSCG00000028866;ENSSSCG00000006478;ENSSSCG00000012278;ENSSSCG00000000712;ENSSSCG00000009668;ENSSSCG00000006477;ENSSSCG00000005954;ENSSSCG00000021739;…
cellular_component	extracellular matrix part	3(0.42%)	117(0.75%)	0.793616	0.99591	ENSSSCG00000011813;ENSSSCG00000000155;ENSSSCG00000025146	ENSSSCG00000030303;ENSSSCG00000021015;ENSSSCG00000010649;ENSSSCG00000016848;ENSSSCG00000015626;ENSSSCG00000012051;ENSSSCG00000016035;ENSSSCG00000008991;ENSSSCG00000002444;ENSSSCG00000021943;ENSSSCG00000025523;ENSSSCG00000003479;ENSSSCG00000004980;ENSSSCG00000025172;ENSSSCG00000017579;ENSSSCG00000000010;ENSSSCG00000001484;ENSSSCG00000009278;ENSSSCG00000021131;ENSSSCG00000016953;ENSSSCG00000004012;…
cellular_component	extracellular region	156(21.64%)	3565(22.79%)	0.760377	0.99591	ENSSSCG00000025941;ENSSSCG00000002846;ENSSSCG00000030642;ENSSSCG00000011043;ENSSSCG00000003183;ENSSSCG00000005983;ENSSSCG00000006161;ENSSSCG00000027206;ENSSSCG00000003120;ENSSSCG00000029852;ENSSSCG00000010029;ENSSSCG00000027883;ENSSSCG00000026561;ENSSSCG00000021739;ENSSSCG00000016721;ENSSSCG00000015857;ENSSSCG00000004048;ENSSSCG00000025507;ENSSSCG00000009178;ENSSSCG00000000576;ENSSSCG00000007435;…	ENSSSCG00000016173;ENSSSCG00000022130;ENSSSCG00000009163;ENSSSCG00000021193;ENSSSCG00000003332;ENSSSCG00000016216;ENSSSCG00000002449;ENSSSCG00000010692;ENSSSCG00000025467;ENSSSCG00000013901;ENSSSCG00000029511;ENSSSCG00000009508;ENSSSCG00000014965;ENSSSCG00000012148;ENSSSCG00000008938;ENSSSCG00000008239;ENSSSCG00000004484;ENSSSCG00000015896;ENSSSCG00000004826;ENSSSCG00000021590;ENSSSCG00000010064;…
0000029070;ENSSSCG00000027527;ENSSSCG00000003103;ENSSSCG00000011449;ENSSSCG00000011334;ENSSSCG00000014393;ENSSSCG00000013864;ENSSSCG00000006769;ENSSSCG00000008449;ENSSSCG00000029879;ENSSSCG00000000185;ENSSSCG00000004825;ENSSSCG00000022474;ENSSSCG00000027156;ENSSSCG00000021794;ENSSSCG00000011128;ENSSSCG00000000884;ENSSSCG00000025931;ENSSSCG00000005012;ENSSSCG00000017865;ENSSSCG00000025483;ENSSSCG0…
21;ENSSSCG00000016466;ENSSSCG00000027434;ENSSSCG00000006453;ENSSSCG00000001089;ENSSSCG00000026423;ENSSSCG00000004468;ENSSSCG00000009997;ENSSSCG00000017438;ENSSSCG00000009821;ENSSSCG00000017263;ENSSSCG00000006125;ENSSSCG00000030453;ENSSSCG00000016254;ENSSSCG00000029967;ENSSSCG00000030733;ENSSSCG00000025686;ENSSSCG00000014111;ENSSSCG00000026759;ENSSSCG00000020906;ENSSSCG00000016381;ENSSSCG000000004…
cellular_component	extracellular region part	148(20.53%)	3197(20.44%)	0.453845	0.87705	ENSSSCG00000029791;ENSSSCG00000002821;ENSSSCG00000016948;ENSSSCG00000010132;ENSSSCG00000002749;ENSSSCG00000021355;ENSSSCG00000027353;ENSSSCG00000027931;ENSSSCG00000010250;ENSSSCG00000000155;ENSSSCG00000004891;ENSSSCG00000017375;ENSSSCG00000022788;ENSSSCG00000024972;ENSSSCG00000014020;ENSSSCG00000017939;ENSSSCG00000000509;ENSSSCG00000002478;ENSSSCG00000029857;ENSSSCG00000011272;ENSSSCG00000008041;…	ENSSSCG00000025312;ENSSSCG00000023499;ENSSSCG00000001830;ENSSSCG00000011722;ENSSSCG00000009376;ENSSSCG00000017720;ENSSSCG00000030195;ENSSSCG00000015650;ENSSSCG00000029785;ENSSSCG00000001403;ENSSSCG00000016483;ENSSSCG00000013890;ENSSSCG00000025161;ENSSSCG00000029717;ENSSSCG00000020984;ENSSSCG00000026962;ENSSSCG00000010529;ENSSSCG00000003635;ENSSSCG00000012571;ENSSSCG00000012405;ENSSSCG00000017637;…
0000008450;ENSSSCG00000016100;ENSSSCG00000002815;ENSSSCG00000006595;ENSSSCG00000023822;ENSSSCG00000011363;ENSSSCG00000016215;ENSSSCG00000010545;ENSSSCG00000017368;ENSSSCG00000006775;ENSSSCG00000015894;ENSSSCG00000001595;ENSSSCG00000006172;ENSSSCG00000026832;ENSSSCG00000009132;ENSSSCG00000023883;ENSSSCG00000027801;ENSSSCG00000020665;ENSSSCG00000008032;ENSSSCG00000010649;ENSSSCG00000002963;ENSSSCG0…
cellular_component	macromolecular complex	264(36.62%)	4239(27.10%)	4.2e-09	1.05e-07	ENSSSCG00000028202;ENSSSCG00000003189;ENSSSCG00000030519;ENSSSCG00000026669;ENSSSCG00000000905;ENSSSCG00000013656;ENSSSCG00000021436;ENSSSCG00000009112;ENSSSCG00000002288;ENSSSCG00000005503;ENSSSCG00000014326;ENSSSCG00000014277;ENSSSCG00000011916;ENSSSCG00000020907;ENSSSCG00000005183;ENSSSCG00000002540;ENSSSCG00000016577;ENSSSCG00000001346;ENSSSCG00000008022;ENSSSCG00000002663;ENSSSCG00000003262;…	ENSSSCG00000023633;ENSSSCG00000014327;ENSSSCG00000020794;ENSSSCG00000006465;ENSSSCG00000005230;ENSSSCG00000027348;ENSSSCG00000021902;ENSSSCG00000002495;ENSSSCG00000022880;ENSSSCG00000005838;ENSSSCG00000029750;ENSSSCG00000026351;ENSSSCG00000029330;ENSSSCG00000017357;ENSSSCG00000030001;ENSSSCG00000028762;ENSSSCG00000028786;ENSSSCG00000016793;ENSSSCG00000009826;ENSSSCG00000023287;ENSSSCG00000004248;…
0000016711;ENSSSCG00000000364;ENSSSCG00000028921;ENSSSCG00000011025;ENSSSCG00000014569;ENSSSCG00000029303;ENSSSCG00000025532;ENSSSCG00000006255;ENSSSCG00000017202;ENSSSCG00000023995;ENSSSCG00000004757;ENSSSCG00000007881;ENSSSCG00000025428;ENSSSCG00000010471;ENSSSCG00000027095;ENSSSCG00000006776;ENSSSCG00000003361;ENSSSCG00000003268;ENSSSCG00000026417;ENSSSCG00000025276;ENSSSCG00000030313;ENSSSCG0…
03;ENSSSCG00000022002;ENSSSCG00000013573;ENSSSCG00000028148;ENSSSCG00000029225;ENSSSCG00000004979;ENSSSCG00000016888;ENSSSCG00000012102;ENSSSCG00000010292;ENSSSCG00000010840;ENSSSCG00000030735;ENSSSCG00000028283;ENSSSCG00000012230;ENSSSCG00000001414;ENSSSCG00000002680;ENSSSCG00000006487;ENSSSCG00000030699;ENSSSCG00000028634;ENSSSCG00000012493;ENSSSCG00000025719;ENSSSCG00000028971;ENSSSCG000000103…
cellular_component	membrane	328(45.49%)	7103(45.41%)	0.466155	0.87705	ENSSSCG00000017514;ENSSSCG00000000857;ENSSSCG00000021364;ENSSSCG00000010971;ENSSSCG00000005489;ENSSSCG00000028668;ENSSSCG00000011062;ENSSSCG00000026626;ENSSSCG00000027665;ENSSSCG00000011459;ENSSSCG00000022032;ENSSSCG00000014255;ENSSSCG00000015815;ENSSSCG00000008517;ENSSSCG00000012638;ENSSSCG00000023522;ENSSSCG00000025768;ENSSSCG00000005386;ENSSSCG00000024872;ENSSSCG00000012164;ENSSSCG00000015607;…	ENSSSCG00000009541;ENSSSCG00000013467;ENSSSCG00000004209;ENSSSCG00000016232;ENSSSCG00000028847;ENSSSCG00000006858;ENSSSCG00000024024;ENSSSCG00000006789;ENSSSCG00000024144;ENSSSCG00000005344;ENSSSCG00000030696;ENSSSCG00000011681;ENSSSCG00000024022;ENSSSCG00000025142;ENSSSCG00000003343;ENSSSCG00000030053;ENSSSCG00000023573;ENSSSCG00000023900;ENSSSCG00000000456;ENSSSCG00000017877;ENSSSCG00000014262;…
0000015885;ENSSSCG00000016581;ENSSSCG00000000405;ENSSSCG00000025667;ENSSSCG00000023942;ENSSSCG00000025326;ENSSSCG00000008624;ENSSSCG00000029415;ENSSSCG00000030257;ENSSSCG00000004058;ENSSSCG00000002041;ENSSSCG00000003347;ENSSSCG00000027030;ENSSSCG00000025505;ENSSSCG00000001022;ENSSSCG00000012045;ENSSSCG00000011889;ENSSSCG00000029210;ENSSSCG00000001341;ENSSSCG00000002374;ENSSSCG00000025407;ENSSSCG0…
59;ENSSSCG00000003834;ENSSSCG00000028781;ENSSSCG00000012950;ENSSSCG00000024497;ENSSSCG00000028944;ENSSSCG00000028131;ENSSSCG00000015259;ENSSSCG00000017285;ENSSSCG00000005040;ENSSSCG00000002594;ENSSSCG00000001294;ENSSSCG00000013774;ENSSSCG00000014249;ENSSSCG00000007805;ENSSSCG00000007167;ENSSSCG00000022465;ENSSSCG00000011316;ENSSSCG00000022990;ENSSSCG00000008997;ENSSSCG00000027126;ENSSSCG000000246…
CG00000001898;ENSSSCG00000000074;ENSSSCG00000005617;ENSSSCG00000029161;ENSSSCG00000005641;ENSSSCG00000004735;ENSSSCG00000006619;ENSSSCG00000002403;ENSSSCG00000006932;ENSSSCG00000002013;ENSSSCG00000005210;ENSSSCG00000000781;ENSSSCG00000007269;ENSSSCG00000021377;ENSSSCG00000005918;ENSSSCG00000014305;ENSSSCG00000012381;ENSSSCG00000024322;ENSSSCG00000011845;ENSSSCG00000005701;ENSSSCG00000009097;ENSSS…
28308;ENSSSCG00000025021;ENSSSCG00000006089;ENSSSCG00000000570;ENSSSCG00000026654;ENSSSCG00000028827;ENSSSCG00000021893;ENSSSCG00000020653;ENSSSCG00000025928;ENSSSCG00000015831;ENSSSCG00000009482;ENSSSCG00000002829;ENSSSCG00000023361;ENSSSCG00000002039;ENSSSCG00000021004;ENSSSCG00000000510;ENSSSCG00000008695;ENSSSCG00000023585;ENSSSCG00000006053;ENSSSCG00000021203;ENSSSCG00000011227;ENSSSCG000000…
cellular_component	membrane part	219(30.37%)	4952(31.66%)	0.762884	0.99591	ENSSSCG00000021739;ENSSSCG00000017255;ENSSSCG00000007503;ENSSSCG00000015590;ENSSSCG00000006779;ENSSSCG00000009233;ENSSSCG00000027612;ENSSSCG00000027052;ENSSSCG00000029681;ENSSSCG00000021714;ENSSSCG00000015325;ENSSSCG00000028080;ENSSSCG00000003120;ENSSSCG00000001435;ENSSSCG00000015870;ENSSSCG00000021170;ENSSSCG00000017208;ENSSSCG00000006966;ENSSSCG00000025941;ENSSSCG00000006398;ENSSSCG00000015645;…	ENSSSCG00000007837;ENSSSCG00000025654;ENSSSCG00000023489;ENSSSCG00000020893;ENSSSCG00000027629;ENSSSCG00000024158;ENSSSCG00000027364;ENSSSCG00000023662;ENSSSCG00000024218;ENSSSCG00000005208;ENSSSCG00000014362;ENSSSCG00000008851;ENSSSCG00000008562;ENSSSCG00000029986;ENSSSCG00000016225;ENSSSCG00000017777;ENSSSCG00000030511;ENSSSCG00000009735;ENSSSCG00000010188;ENSSSCG00000008131;ENSSSCG00000009245;…
0000023171;ENSSSCG00000005386;ENSSSCG00000025993;ENSSSCG00000012394;ENSSSCG00000006309;ENSSSCG00000014755;ENSSSCG00000020686;ENSSSCG00000013024;ENSSSCG00000006831;ENSSSCG00000001107;ENSSSCG00000026499;ENSSSCG00000016881;ENSSSCG00000020679;ENSSSCG00000029818;ENSSSCG00000031035;ENSSSCG00000016661;ENSSSCG00000024282;ENSSSCG00000017545;ENSSSCG00000024784;ENSSSCG00000013475;ENSSSCG00000006961;ENSSSCG0…
25;ENSSSCG00000010899;ENSSSCG00000011782;ENSSSCG00000006877;ENSSSCG00000023153;ENSSSCG00000011533;ENSSSCG00000004923;ENSSSCG00000003608;ENSSSCG00000026001;ENSSSCG00000009503;ENSSSCG00000028282;ENSSSCG00000006287;ENSSSCG00000015013;ENSSSCG00000011916;ENSSSCG00000029419;ENSSSCG00000028539;ENSSSCG00000013631;ENSSSCG00000022320;ENSSSCG00000030295;ENSSSCG00000010258;ENSSSCG00000009593;ENSSSCG000000128…
cellular_component	membrane-enclosed lumen	213(29.54%)	3253(20.80%)	4.93e-09	1.05e-07	ENSSSCG00000002995;ENSSSCG00000024626;ENSSSCG00000014967;ENSSSCG00000015668;ENSSSCG00000000087;ENSSSCG00000021355;ENSSSCG00000017779;ENSSSCG00000027353;ENSSSCG00000004329;ENSSSCG00000012850;ENSSSCG00000014435;ENSSSCG00000009713;ENSSSCG00000017758;ENSSSCG00000010628;ENSSSCG00000006996;ENSSSCG00000010933;ENSSSCG00000006176;ENSSSCG00000007947;ENSSSCG00000002020;ENSSSCG00000015453;ENSSSCG00000007963;…	ENSSSCG00000004520;ENSSSCG00000026293;ENSSSCG00000024639;ENSSSCG00000014336;ENSSSCG00000016488;ENSSSCG00000030317;ENSSSCG00000018044;ENSSSCG00000025806;ENSSSCG00000026194;ENSSSCG00000022066;ENSSSCG00000008514;ENSSSCG00000021493;ENSSSCG00000017110;ENSSSCG00000009180;ENSSSCG00000017106;ENSSSCG00000004048;ENSSSCG00000015242;ENSSSCG00000011760;ENSSSCG00000007931;ENSSSCG00000010904;ENSSSCG00000010644;…
0000015733;ENSSSCG00000012839;ENSSSCG00000022110;ENSSSCG00000011579;ENSSSCG00000024996;ENSSSCG00000024174;ENSSSCG00000030708;ENSSSCG00000009146;ENSSSCG00000011162;ENSSSCG00000030415;ENSSSCG00000022232;ENSSSCG00000007109;ENSSSCG00000015972;ENSSSCG00000000543;ENSSSCG00000017406;ENSSSCG00000012156;ENSSSCG00000013728;ENSSSCG00000024781;ENSSSCG00000014945;ENSSSCG00000028806;ENSSSCG00000026607;ENSSSCG0…
cellular_component	nucleoid	2(0.28%)	45(0.29%)	0.343846	0.815043	ENSSSCG00000014338;ENSSSCG00000022874	ENSSSCG00000004066;ENSSSCG00000028019;ENSSSCG00000022874;ENSSSCG00000026038;ENSSSCG00000014296;ENSSSCG00000008571;ENSSSCG00000008569;ENSSSCG00000017118;ENSSSCG00000027128;ENSSSCG00000000405;ENSSSCG00000030428;ENSSSCG00000017570;ENSSSCG00000020972;ENSSSCG00000013526;ENSSSCG00000023470;ENSSSCG00000001838;ENSSSCG00000029824;ENSSSCG00000012623;ENSSSCG00000010320;ENSSSCG00000029876;ENSSSCG00000020712;…
cellular_component	organelle	523(72.54%)	10115(64.67%)	1.64e-06	2.63e-05	ENSSSCG00000001512;ENSSSCG00000029313;ENSSSCG00000011000;ENSSSCG00000022957;ENSSSCG00000010345;ENSSSCG00000025751;ENSSSCG00000016520;ENSSSCG00000001564;ENSSSCG00000016449;ENSSSCG00000015938;ENSSSCG00000012879;ENSSSCG00000011253;ENSSSCG00000009047;ENSSSCG00000010035;ENSSSCG00000011615;ENSSSCG00000025192;ENSSSCG00000007473;ENSSSCG00000004727;ENSSSCG00000016077;ENSSSCG00000006155;ENSSSCG00000005073;…	ENSSSCG00000025446;ENSSSCG00000017297;ENSSSCG00000022200;ENSSSCG00000024283;ENSSSCG00000011732;ENSSSCG00000014970;ENSSSCG00000017382;ENSSSCG00000026902;ENSSSCG00000025345;ENSSSCG00000024262;ENSSSCG00000017678;ENSSSCG00000013030;ENSSSCG00000000572;ENSSSCG00000009908;ENSSSCG00000007843;ENSSSCG00000022679;ENSSSCG00000000500;ENSSSCG00000010754;ENSSSCG00000008294;ENSSSCG00000015755;ENSSSCG00000002628;…
0000006632;ENSSSCG00000016768;ENSSSCG00000018028;ENSSSCG00000008311;ENSSSCG00000029637;ENSSSCG00000027549;ENSSSCG00000008144;ENSSSCG00000010467;ENSSSCG00000021155;ENSSSCG00000027556;ENSSSCG00000029612;ENSSSCG00000000774;ENSSSCG00000029313;ENSSSCG00000015341;ENSSSCG00000027545;ENSSSCG00000001829;ENSSSCG00000002819;ENSSSCG00000001861;ENSSSCG00000001701;ENSSSCG00000008443;ENSSSCG00000006840;ENSSSCG0…
47;ENSSSCG00000025146;ENSSSCG00000011415;ENSSSCG00000006936;ENSSSCG00000010574;ENSSSCG00000015408;ENSSSCG00000012975;ENSSSCG00000027514;ENSSSCG00000016619;ENSSSCG00000005250;ENSSSCG00000025821;ENSSSCG00000002040;ENSSSCG00000006645;ENSSSCG00000005761;ENSSSCG00000006665;ENSSSCG00000024896;ENSSSCG00000017460;ENSSSCG00000004612;ENSSSCG00000021047;ENSSSCG00000000643;ENSSSCG00000016070;ENSSSCG000000273…
CG00000000848;ENSSSCG00000025871;ENSSSCG00000024587;ENSSSCG00000010070;ENSSSCG00000013907;ENSSSCG00000029516;ENSSSCG00000026625;ENSSSCG00000022624;ENSSSCG00000015237;ENSSSCG00000021975;ENSSSCG00000013513;ENSSSCG00000017694;ENSSSCG00000026360;ENSSSCG00000016961;ENSSSCG00000020880;ENSSSCG00000029158;ENSSSCG00000008218;ENSSSCG00000000793;ENSSSCG00000005478;ENSSSCG00000014338;ENSSSCG00000025378;ENSSS…
26332;ENSSSCG00000016962;ENSSSCG00000006471;ENSSSCG00000017355;ENSSSCG00000009624;ENSSSCG00000028828;ENSSSCG00000011487;ENSSSCG00000026605;ENSSSCG00000011580;ENSSSCG00000008074;ENSSSCG00000025046;ENSSSCG00000023036;ENSSSCG00000004966;ENSSSCG00000004106;ENSSSCG00000015261;ENSSSCG00000025635;ENSSSCG00000001639;ENSSSCG00000017668;ENSSSCG00000010440;ENSSSCG00000016186;ENSSSCG00000006289;ENSSSCG000000…
SSSCG00000017648;ENSSSCG00000017555;ENSSSCG00000010712;ENSSSCG00000012999;ENSSSCG00000006745;ENSSSCG00000023107;ENSSSCG00000016056;ENSSSCG00000007768;ENSSSCG00000002775;ENSSSCG00000017957;ENSSSCG00000009405;ENSSSCG00000027737;ENSSSCG00000000272;ENSSSCG00000004347;ENSSSCG00000024194;ENSSSCG00000006383;ENSSSCG00000025237;ENSSSCG00000015476;ENSSSCG00000005650;ENSSSCG00000006917;ENSSSCG00000004670;EN…
00009435;ENSSSCG00000004410;ENSSSCG00000027929;ENSSSCG00000001370;ENSSSCG00000010330;ENSSSCG00000004764;ENSSSCG00000021978;ENSSSCG00000023956;ENSSSCG00000030640;ENSSSCG00000007172;ENSSSCG00000029535;ENSSSCG00000022339;ENSSSCG00000017139;ENSSSCG00000007812;ENSSSCG00000001906;ENSSSCG00000011065;ENSSSCG00000001852;ENSSSCG00000003819;ENSSSCG00000020769;ENSSSCG00000001718;ENSSSCG00000009322;ENSSSCG000…
cellular_component	organelle part	364(50.49%)	6288(40.20%)	4.4e-09	1.05e-07	ENSSSCG00000023361;ENSSSCG00000009569;ENSSSCG00000014022;ENSSSCG00000022728;ENSSSCG00000025941;ENSSSCG00000015645;ENSSSCG00000025221;ENSSSCG00000009717;ENSSSCG00000011794;ENSSSCG00000025355;ENSSSCG00000021739;ENSSSCG00000027883;ENSSSCG00000010368;ENSSSCG00000006645;ENSSSCG00000005644;ENSSSCG00000027052;ENSSSCG00000009233;ENSSSCG00000022996;ENSSSCG00000008645;ENSSSCG00000003718;ENSSSCG00000016553;…	ENSSSCG00000000895;ENSSSCG00000006760;ENSSSCG00000003787;ENSSSCG00000024563;ENSSSCG00000005303;ENSSSCG00000001795;ENSSSCG00000001468;ENSSSCG00000028079;ENSSSCG00000028728;ENSSSCG00000014023;ENSSSCG00000027435;ENSSSCG00000010994;ENSSSCG00000024481;ENSSSCG00000015100;ENSSSCG00000006902;ENSSSCG00000007334;ENSSSCG00000016974;ENSSSCG00000005976;ENSSSCG00000008980;ENSSSCG00000022828;ENSSSCG00000012022;…
0000022707;ENSSSCG00000018057;ENSSSCG00000022856;ENSSSCG00000007084;ENSSSCG00000026688;ENSSSCG00000000084;ENSSSCG00000030183;ENSSSCG00000012604;ENSSSCG00000002859;ENSSSCG00000011762;ENSSSCG00000008812;ENSSSCG00000005628;ENSSSCG00000023777;ENSSSCG00000001473;ENSSSCG00000026668;ENSSSCG00000009856;ENSSSCG00000013719;ENSSSCG00000028694;ENSSSCG00000000124;ENSSSCG00000014068;ENSSSCG00000024693;ENSSSCG0…
26;ENSSSCG00000006167;ENSSSCG00000007130;ENSSSCG00000010860;ENSSSCG00000013764;ENSSSCG00000026094;ENSSSCG00000011062;ENSSSCG00000012638;ENSSSCG00000011743;ENSSSCG00000004081;ENSSSCG00000011822;ENSSSCG00000006331;ENSSSCG00000021087;ENSSSCG00000021307;ENSSSCG00000022299;ENSSSCG00000024482;ENSSSCG00000024199;ENSSSCG00000020909;ENSSSCG00000005096;ENSSSCG00000016045;ENSSSCG00000016944;ENSSSCG000000175…
CG00000011880;ENSSSCG00000027312;ENSSSCG00000008540;ENSSSCG00000021129;ENSSSCG00000000614;ENSSSCG00000028886;ENSSSCG00000010133;ENSSSCG00000007460;ENSSSCG00000016751;ENSSSCG00000000496;ENSSSCG00000012329;ENSSSCG00000022659;ENSSSCG00000027618;ENSSSCG00000029834;ENSSSCG00000003407;ENSSSCG00000015535;ENSSSCG00000024616;ENSSSCG00000009110;ENSSSCG00000006502;ENSSSCG00000012348;ENSSSCG00000030833;ENSSS…
cellular_component	synapse	20(2.77%)	547(3.50%)	0.836017	0.999948	ENSSSCG00000012164;ENSSSCG00000011889;ENSSSCG00000016661;ENSSSCG00000003120;ENSSSCG00000021714;ENSSSCG00000010617;ENSSSCG00000007772;ENSSSCG00000015815;ENSSSCG00000001804;ENSSSCG00000012638;ENSSSCG00000030515;ENSSSCG00000024249;ENSSSCG00000015434;ENSSSCG00000027312;ENSSSCG00000011062;ENSSSCG00000022874;ENSSSCG00000009713;ENSSSCG00000015539;ENSSSCG00000015645;ENSSSCG00000011615	ENSSSCG00000016233;ENSSSCG00000000755;ENSSSCG00000023721;ENSSSCG00000003255;ENSSSCG00000029894;ENSSSCG00000014852;ENSSSCG00000020653;ENSSSCG00000010438;ENSSSCG00000022009;ENSSSCG00000027338;ENSSSCG00000009817;ENSSSCG00000012954;ENSSSCG00000028953;ENSSSCG00000015140;ENSSSCG00000021902;ENSSSCG00000015104;ENSSSCG00000009353;ENSSSCG00000026095;ENSSSCG00000027155;ENSSSCG00000026282;ENSSSCG00000001920;…
cellular_component	synapse part	17(2.36%)	405(2.59%)	0.597972	0.933305	ENSSSCG00000010617;ENSSSCG00000007772;ENSSSCG00000001804;ENSSSCG00000030515;ENSSSCG00000012638;ENSSSCG00000012164;ENSSSCG00000011889;ENSSSCG00000003120;ENSSSCG00000021714;ENSSSCG00000015434;ENSSSCG00000011062;ENSSSCG00000027312;ENSSSCG00000009713;ENSSSCG00000022874;ENSSSCG00000015539;ENSSSCG00000015645;ENSSSCG00000011615	ENSSSCG00000006811;ENSSSCG00000005456;ENSSSCG00000021537;ENSSSCG00000010212;ENSSSCG00000011833;ENSSSCG00000001753;ENSSSCG00000027636;ENSSSCG00000017025;ENSSSCG00000006361;ENSSSCG00000026555;ENSSSCG00000015125;ENSSSCG00000028439;ENSSSCG00000010704;ENSSSCG00000002262;ENSSSCG00000011615;ENSSSCG00000000948;ENSSSCG00000028037;ENSSSCG00000009613;ENSSSCG00000017548;ENSSSCG00000001062;ENSSSCG00000013623;…
cellular_component	virion	5(0.69%)	73(0.47%)	0.11972	0.450709	ENSSSCG00000030119;ENSSSCG00000004294;ENSSSCG00000020907;ENSSSCG00000014022;ENSSSCG00000000288	ENSSSCG00000020999;ENSSSCG00000024776;ENSSSCG00000025422;ENSSSCG00000004294;ENSSSCG00000015836;ENSSSCG00000028563;ENSSSCG00000007178;ENSSSCG00000022818;ENSSSCG00000020878;ENSSSCG00000010203;ENSSSCG00000001531;ENSSSCG00000024580;ENSSSCG00000023088;ENSSSCG00000017346;ENSSSCG00000009247;ENSSSCG00000000895;ENSSSCG00000028617;ENSSSCG00000024066;ENSSSCG00000023792;ENSSSCG00000006504;ENSSSCG00000025674;…
cellular_component	virion part	5(0.69%)	72(0.46%)	0.114042	0.450709	ENSSSCG00000004294;ENSSSCG00000014022;ENSSSCG00000020907;ENSSSCG00000030119;ENSSSCG00000000288	ENSSSCG00000028955;ENSSSCG00000030468;ENSSSCG00000007962;ENSSSCG00000024993;ENSSSCG00000012500;ENSSSCG00000028626;ENSSSCG00000002998;ENSSSCG00000028224;ENSSSCG00000030119;ENSSSCG00000030559;ENSSSCG00000024446;ENSSSCG00000023761;ENSSSCG00000021600;ENSSSCG00000026126;ENSSSCG00000023562;ENSSSCG00000000288;ENSSSCG00000003596;ENSSSCG00000028640;ENSSSCG00000020907;ENSSSCG00000024303;ENSSSCG00000025631;…
molecular_function	antioxidant activity	3(0.42%)	62(0.40%)	0.320063	0.787847	ENSSSCG00000002749;ENSSSCG00000002396;ENSSSCG00000021355	ENSSSCG00000002749;ENSSSCG00000022351;ENSSSCG00000017636;ENSSSCG00000004093;ENSSSCG00000004826;ENSSSCG00000021355;ENSSSCG00000010682;ENSSSCG00000012934;ENSSSCG00000029674;ENSSSCG00000015068;ENSSSCG00000029144;ENSSSCG00000022742;ENSSSCG00000021973;ENSSSCG00000001212;ENSSSCG00000022025;ENSSSCG00000005533;ENSSSCG00000003385;ENSSSCG00000014331;ENSSSCG00000003088;ENSSSCG00000012171;ENSSSCG00000010340;…
molecular_function	binding	499(69.21%)	10414(66.58%)	0.056946	0.332261	ENSSSCG00000010460;ENSSSCG00000004219;ENSSSCG00000008132;ENSSSCG00000008106;ENSSSCG00000029325;ENSSSCG00000012250;ENSSSCG00000013068;ENSSSCG00000030594;ENSSSCG00000022335;ENSSSCG00000012492;ENSSSCG00000006549;ENSSSCG00000001804;ENSSSCG00000016617;ENSSSCG00000006809;ENSSSCG00000010094;ENSSSCG00000007493;ENSSSCG00000027646;ENSSSCG00000007309;ENSSSCG00000026974;ENSSSCG00000011565;ENSSSCG00000011662;…	ENSSSCG00000008423;ENSSSCG00000014296;ENSSSCG00000005577;ENSSSCG00000011939;ENSSSCG00000004500;ENSSSCG00000001421;ENSSSCG00000009237;ENSSSCG00000028901;ENSSSCG00000011131;ENSSSCG00000007748;ENSSSCG00000021927;ENSSSCG00000017935;ENSSSCG00000003243;ENSSSCG00000028581;ENSSSCG00000012280;ENSSSCG00000028851;ENSSSCG00000000852;ENSSSCG00000010816;ENSSSCG00000027806;ENSSSCG00000006460;ENSSSCG00000015101;…
0000027496;ENSSSCG00000013049;ENSSSCG00000001058;ENSSSCG00000008687;ENSSSCG00000001236;ENSSSCG00000027052;ENSSSCG00000005387;ENSSSCG00000028516;ENSSSCG00000014461;ENSSSCG00000015067;ENSSSCG00000010738;ENSSSCG00000028808;ENSSSCG00000004360;ENSSSCG00000004541;ENSSSCG00000029789;ENSSSCG00000029889;ENSSSCG00000005063;ENSSSCG00000001204;ENSSSCG00000023188;ENSSSCG00000003521;ENSSSCG00000000157;ENSSSCG0…
87;ENSSSCG00000012479;ENSSSCG00000021941;ENSSSCG00000011071;ENSSSCG00000000013;ENSSSCG00000022390;ENSSSCG00000009967;ENSSSCG00000005514;ENSSSCG00000001836;ENSSSCG00000021595;ENSSSCG00000010707;ENSSSCG00000025393;ENSSSCG00000025834;ENSSSCG00000016795;ENSSSCG00000000743;ENSSSCG00000008254;ENSSSCG00000016062;ENSSSCG00000001952;ENSSSCG00000007499;ENSSSCG00000000292;ENSSSCG00000029251;ENSSSCG000000231…
CG00000000696;ENSSSCG00000009424;ENSSSCG00000005003;ENSSSCG00000009082;ENSSSCG00000010597;ENSSSCG00000002137;ENSSSCG00000016204;ENSSSCG00000006184;ENSSSCG00000013873;ENSSSCG00000022954;ENSSSCG00000004244;ENSSSCG00000001611;ENSSSCG00000011494;ENSSSCG00000007133;ENSSSCG00000003858;ENSSSCG00000012165;ENSSSCG00000020694;ENSSSCG00000026857;ENSSSCG00000025920;ENSSSCG00000025711;ENSSSCG00000024000;ENSSS…
24103;ENSSSCG00000006122;ENSSSCG00000028642;ENSSSCG00000001425;ENSSSCG00000022432;ENSSSCG00000018008;ENSSSCG00000009134;ENSSSCG00000005279;ENSSSCG00000015988;ENSSSCG00000009946;ENSSSCG00000011487;ENSSSCG00000026605;ENSSSCG00000011580;ENSSSCG00000008074;ENSSSCG00000017665;ENSSSCG00000004966;ENSSSCG00000023036;ENSSSCG00000004106;ENSSSCG00000025635;ENSSSCG00000001639;ENSSSCG00000023333;ENSSSCG000000…
SSSCG00000016929;ENSSSCG00000012541;ENSSSCG00000023534;ENSSSCG00000010212;ENSSSCG00000027113;ENSSSCG00000008061;ENSSSCG00000002621;ENSSSCG00000015866;ENSSSCG00000006581;ENSSSCG00000001915;ENSSSCG00000021946;ENSSSCG00000013623;ENSSSCG00000000566;ENSSSCG00000011254;ENSSSCG00000017602;ENSSSCG00000014012;ENSSSCG00000010403;ENSSSCG00000010359;ENSSSCG00000025689;ENSSSCG00000007547;ENSSSCG00000014211;EN…
00000239;ENSSSCG00000005453;ENSSSCG00000001436;ENSSSCG00000002525;ENSSSCG00000006083;ENSSSCG00000030715;ENSSSCG00000024911;ENSSSCG00000027267;ENSSSCG00000002645;ENSSSCG00000010706;ENSSSCG00000014913;ENSSSCG00000011503;ENSSSCG00000003030;ENSSSCG00000010495;ENSSSCG00000005613;ENSSSCG00000009462;ENSSSCG00000005839;ENSSSCG00000028264;ENSSSCG00000016057;ENSSSCG00000023229;ENSSSCG00000006096;ENSSSCG000…
molecular_function	catalytic activity	242(33.56%)	5211(33.31%)	0.4245	0.87705	ENSSSCG00000003267;ENSSSCG00000011794;ENSSSCG00000002629;ENSSSCG00000009717;ENSSSCG00000022300;ENSSSCG00000017394;ENSSSCG00000012157;ENSSSCG00000025941;ENSSSCG00000021203;ENSSSCG00000030642;ENSSSCG00000001488;ENSSSCG00000021170;ENSSSCG00000023361;ENSSSCG00000002349;ENSSSCG00000013539;ENSSSCG00000001435;ENSSSCG00000016484;ENSSSCG00000005983;ENSSSCG00000017958;ENSSSCG00000028080;ENSSSCG00000011732;…	ENSSSCG00000017310;ENSSSCG00000025922;ENSSSCG00000017713;ENSSSCG00000004558;ENSSSCG00000000541;ENSSSCG00000023697;ENSSSCG00000027524;ENSSSCG00000006260;ENSSSCG00000016050;ENSSSCG00000021718;ENSSSCG00000010541;ENSSSCG00000024479;ENSSSCG00000007291;ENSSSCG00000010121;ENSSSCG00000005672;ENSSSCG00000007530;ENSSSCG00000025239;ENSSSCG00000021634;ENSSSCG00000002625;ENSSSCG00000010259;ENSSSCG00000015215;…
0000010456;ENSSSCG00000024683;ENSSSCG00000021886;ENSSSCG00000025465;ENSSSCG00000002506;ENSSSCG00000020687;ENSSSCG00000017726;ENSSSCG00000004454;ENSSSCG00000023457;ENSSSCG00000018069;ENSSSCG00000029258;ENSSSCG00000022845;ENSSSCG00000027986;ENSSSCG00000011676;ENSSSCG00000009047;ENSSSCG00000023920;ENSSSCG00000010555;ENSSSCG00000014314;ENSSSCG00000026149;ENSSSCG00000024122;ENSSSCG00000016101;ENSSSCG0…
62;ENSSSCG00000003471;ENSSSCG00000027745;ENSSSCG00000010525;ENSSSCG00000006232;ENSSSCG00000020961;ENSSSCG00000012787;ENSSSCG00000010380;ENSSSCG00000005379;ENSSSCG00000013332;ENSSSCG00000026994;ENSSSCG00000010739;ENSSSCG00000007145;ENSSSCG00000013496;ENSSSCG00000011182;ENSSSCG00000028170;ENSSSCG00000001815;ENSSSCG00000017502;ENSSSCG00000028299;ENSSSCG00000027140;ENSSSCG00000011827;ENSSSCG000000263…
CG00000013304;ENSSSCG00000002340;ENSSSCG00000023762;ENSSSCG00000011847;ENSSSCG00000001927;ENSSSCG00000015673;ENSSSCG00000024872;ENSSSCG00000015694;ENSSSCG00000014180;ENSSSCG00000003891;ENSSSCG00000004328;ENSSSCG00000027797;ENSSSCG00000013226;ENSSSCG00000026951;ENSSSCG00000021300;ENSSSCG00000007043;ENSSSCG00000014141;ENSSSCG00000027276;ENSSSCG00000014232;ENSSSCG00000006245;ENSSSCG00000016816;ENSSS…
molecular_function	channel regulator activity	5(0.69%)	127(0.81%)	0.534452	0.87705	ENSSSCG00000008588;ENSSSCG00000010035;ENSSSCG00000012850;ENSSSCG00000025768;ENSSSCG00000024886	ENSSSCG00000023413;ENSSSCG00000021165;ENSSSCG00000013024;ENSSSCG00000030431;ENSSSCG00000025532;ENSSSCG00000015395;ENSSSCG00000008433;ENSSSCG00000029459;ENSSSCG00000029940;ENSSSCG00000002295;ENSSSCG00000024509;ENSSSCG00000027876;ENSSSCG00000000140;ENSSSCG00000006021;ENSSSCG00000025768;ENSSSCG00000005447;ENSSSCG00000025037;ENSSSCG00000021977;ENSSSCG00000016424;ENSSSCG00000020749;ENSSSCG00000015048;…
molecular_function	chemoattractant activity	0(0.00%)	29(0.19%)	0.745833	0.99591	-	ENSSSCG00000017705;ENSSSCG00000021847;ENSSSCG00000000714;ENSSSCG00000020934;ENSSSCG00000009704;ENSSSCG00000012135;ENSSSCG00000005055;ENSSSCG00000006591;ENSSSCG00000013369;ENSSSCG00000017704;ENSSSCG00000005045;ENSSSCG00000021641;ENSSSCG00000028383;ENSSSCG00000004650;ENSSSCG00000010567;ENSSSCG00000017700;ENSSSCG00000028525;ENSSSCG00000013370;ENSSSCG00000020800;ENSSSCG00000023032;ENSSSCG00000009327;…
molecular_function	chemorepellent activity	1(0.14%)	12(0.08%)	0.103163	0.450709	ENSSSCG00000029791	ENSSSCG00000008749;ENSSSCG00000015398;ENSSSCG00000029791;ENSSSCG00000007079;ENSSSCG00000004336;ENSSSCG00000028319;ENSSSCG00000028086;ENSSSCG00000002418;ENSSSCG00000023399;ENSSSCG00000011398;ENSSSCG00000015070;ENSSSCG00000022472
molecular_function	electron carrier activity	6(0.83%)	75(0.48%)	0.0571074	0.332261	ENSSSCG00000014145;ENSSSCG00000000905;ENSSSCG00000008877;ENSSSCG00000009836;ENSSSCG00000006070;ENSSSCG00000012229	ENSSSCG00000017198;ENSSSCG00000029622;ENSSSCG00000017891;ENSSSCG00000023902;ENSSSCG00000011210;ENSSSCG00000008804;ENSSSCG00000003229;ENSSSCG00000000843;ENSSSCG00000016714;ENSSSCG00000008466;ENSSSCG00000002462;ENSSSCG00000030970;ENSSSCG00000020926;ENSSSCG00000017811;ENSSSCG00000016156;ENSSSCG00000024313;ENSSSCG00000016127;ENSSSCG00000000905;ENSSSCG00000018025;ENSSSCG00000029519;ENSSSCG00000029606;…
molecular_function	enzyme regulator activity	34(4.72%)	741(4.74%)	0.46559	0.87705	ENSSSCG00000030839;ENSSSCG00000004548;ENSSSCG00000003909;ENSSSCG00000026974;ENSSSCG00000007798;ENSSSCG00000001427;ENSSSCG00000014147;ENSSSCG00000011740;ENSSSCG00000021161;ENSSSCG00000024886;ENSSSCG00000008034;ENSSSCG00000023998;ENSSSCG00000009028;ENSSSCG00000015645;ENSSSCG00000029313;ENSSSCG00000022874;ENSSSCG00000011062;ENSSSCG00000026083;ENSSSCG00000010628;ENSSSCG00000029791;ENSSSCG00000030642;…	ENSSSCG00000025768;ENSSSCG00000005733;ENSSSCG00000003680;ENSSSCG00000026482;ENSSSCG00000026283;ENSSSCG00000015783;ENSSSCG00000017184;ENSSSCG00000013050;ENSSSCG00000007264;ENSSSCG00000017837;ENSSSCG00000017950;ENSSSCG00000001053;ENSSSCG00000011683;ENSSSCG00000003385;ENSSSCG00000007548;ENSSSCG00000026225;ENSSSCG00000011083;ENSSSCG00000023873;ENSSSCG00000004065;ENSSSCG00000016272;ENSSSCG00000023197;…
molecular_function	guanyl-nucleotide exchange factor activity	1(0.14%)	155(0.99%)	0.994503	0.999948	ENSSSCG00000002377	ENSSSCG00000024097;ENSSSCG00000007723;ENSSSCG00000012421;ENSSSCG00000015104;ENSSSCG00000030460;ENSSSCG00000011467;ENSSSCG00000023140;ENSSSCG00000014011;ENSSSCG00000000500;ENSSSCG00000021997;ENSSSCG00000017167;ENSSSCG00000025205;ENSSSCG00000015523;ENSSSCG00000005320;ENSSSCG00000006201;ENSSSCG00000021446;ENSSSCG00000014804;ENSSSCG00000010647;ENSSSCG00000013580;ENSSSCG00000024205;ENSSSCG00000026863;…
molecular_function	metallochaperone activity	0(0.00%)	7(0.04%)	0.28136	0.782915	-	ENSSSCG00000029150;ENSSSCG00000003385;ENSSSCG00000022025;ENSSSCG00000012437;ENSSSCG00000011893;ENSSSCG00000026414;ENSSSCG00000012934
molecular_function	molecular transducer activity	48(6.66%)	1482(9.47%)	0.996369	0.999948	ENSSSCG00000009402;ENSSSCG00000024249;ENSSSCG00000028954;ENSSSCG00000027312;ENSSSCG00000014532;ENSSSCG00000013131;ENSSSCG00000021889;ENSSSCG00000028131;ENSSSCG00000016744;ENSSSCG00000025505;ENSSSCG00000015707;ENSSSCG00000028473;ENSSSCG00000028989;ENSSSCG00000023477;ENSSSCG00000029371;ENSSSCG00000006411;ENSSSCG00000011183;ENSSSCG00000012638;ENSSSCG00000002610;ENSSSCG00000027612;ENSSSCG00000005503;…	ENSSSCG00000007817;ENSSSCG00000009661;ENSSSCG00000014778;ENSSSCG00000021828;ENSSSCG00000016031;ENSSSCG00000028954;ENSSSCG00000021488;ENSSSCG00000000902;ENSSSCG00000008842;ENSSSCG00000026411;ENSSSCG00000000275;ENSSSCG00000012397;ENSSSCG00000009664;ENSSSCG00000025048;ENSSSCG00000000136;ENSSSCG00000000765;ENSSSCG00000024408;ENSSSCG00000026909;ENSSSCG00000017076;ENSSSCG00000027918;ENSSSCG00000003761;…
molecular_function	morphogen activity	0(0.00%)	2(0.01%)	0.0900659	0.450709	-	ENSSSCG00000024669;ENSSSCG00000004808
molecular_function	nucleic acid binding transcription factor activity	42(5.83%)	931(5.95%)	0.517997	0.87705	ENSSSCG00000005233;ENSSSCG00000007963;ENSSSCG00000000285;ENSSSCG00000007505;ENSSSCG00000014277;ENSSSCG00000004387;ENSSSCG00000016776;ENSSSCG00000003718;ENSSSCG00000000084;ENSSSCG00000004535;ENSSSCG00000028295;ENSSSCG00000029852;ENSSSCG00000022383;ENSSSCG00000016520;ENSSSCG00000021364;ENSSSCG00000012037;ENSSSCG00000010971;ENSSSCG00000003201;ENSSSCG00000016701;ENSSSCG00000005489;ENSSSCG00000025355;…	ENSSSCG00000006256;ENSSSCG00000016986;ENSSSCG00000017534;ENSSSCG00000015981;ENSSSCG00000006015;ENSSSCG00000026045;ENSSSCG00000001943;ENSSSCG00000026587;ENSSSCG00000010580;ENSSSCG00000028388;ENSSSCG00000028739;ENSSSCG00000001203;ENSSSCG00000024962;ENSSSCG00000026479;ENSSSCG00000025235;ENSSSCG00000008847;ENSSSCG00000021002;ENSSSCG00000028418;ENSSSCG00000021204;ENSSSCG00000017251;ENSSSCG00000008436;…
molecular_function	protein binding transcription factor activity	23(3.19%)	452(2.89%)	0.265241	0.782915	ENSSSCG00000005288;ENSSSCG00000027197;ENSSSCG00000009616;ENSSSCG00000009494;ENSSSCG00000030839;ENSSSCG00000024312;ENSSSCG00000017779;ENSSSCG00000021364;ENSSSCG00000004524;ENSSSCG00000005096;ENSSSCG00000027100;ENSSSCG00000005183;ENSSSCG00000012250;ENSSSCG00000004223;ENSSSCG00000013177;ENSSSCG00000022383;ENSSSCG00000004535;ENSSSCG00000013021;ENSSSCG00000004652;ENSSSCG00000003197;ENSSSCG00000022387;…	ENSSSCG00000005501;ENSSSCG00000027756;ENSSSCG00000016883;ENSSSCG00000009746;ENSSSCG00000023244;ENSSSCG00000012241;ENSSSCG00000006187;ENSSSCG00000005437;ENSSSCG00000001095;ENSSSCG00000026628;ENSSSCG00000023775;ENSSSCG00000010771;ENSSSCG00000026301;ENSSSCG00000022836;ENSSSCG00000024896;ENSSSCG00000029201;ENSSSCG00000008687;ENSSSCG00000013062;ENSSSCG00000023626;ENSSSCG00000010903;ENSSSCG00000005598;…
molecular_function	protein tag	0(0.00%)	8(0.05%)	0.3145	0.787847	-	ENSSSCG00000028083;ENSSSCG00000024026;ENSSSCG00000008514;ENSSSCG00000023331;ENSSSCG00000027982;ENSSSCG00000000383;ENSSSCG00000017212;ENSSSCG00000004546
molecular_function	receptor activity	47(6.52%)	1389(8.88%)	0.988987	0.999948	ENSSSCG00000025064;ENSSSCG00000021855;ENSSSCG00000015086;ENSSSCG00000007115;ENSSSCG00000029908;ENSSSCG00000024251;ENSSSCG00000012170;ENSSSCG00000016599;ENSSSCG00000009072;ENSSSCG00000030506;ENSSSCG00000030691;ENSSSCG00000003099;ENSSSCG00000030515;ENSSSCG00000011360;ENSSSCG00000013696;ENSSSCG00000006549;ENSSSCG00000014687;ENSSSCG00000028467;ENSSSCG00000012250;ENSSSCG00000013021;ENSSSCG00000028131;…	ENSSSCG00000005420;ENSSSCG00000024689;ENSSSCG00000014779;ENSSSCG00000015086;ENSSSCG00000028027;ENSSSCG00000013186;ENSSSCG00000025500;ENSSSCG00000027027;ENSSSCG00000026707;ENSSSCG00000001770;ENSSSCG00000026861;ENSSSCG00000012671;ENSSSCG00000027390;ENSSSCG00000012443;ENSSSCG00000016455;ENSSSCG00000013841;ENSSSCG00000016140;ENSSSCG00000026820;ENSSSCG00000003640;ENSSSCG00000027129;ENSSSCG00000025516;…
molecular_function	receptor regulator activity	0(0.00%)	29(0.19%)	0.745833	0.99591	-	ENSSSCG00000017705;ENSSSCG00000009565;ENSSSCG00000000183;ENSSSCG00000011606;ENSSSCG00000010428;ENSSSCG00000009182;ENSSSCG00000028798;ENSSSCG00000022204;ENSSSCG00000027173;ENSSSCG00000008444;ENSSSCG00000013416;ENSSSCG00000013599;ENSSSCG00000017505;ENSSSCG00000007198;ENSSSCG00000024070;ENSSSCG00000004578;ENSSSCG00000004808;ENSSSCG00000009004;ENSSSCG00000024883;ENSSSCG00000006194;ENSSSCG00000001695;…
molecular_function	structural molecule activity	40(5.55%)	580(3.71%)	0.0043557	0.0464608	ENSSSCG00000006966;ENSSSCG00000001543;ENSSSCG00000020680;ENSSSCG00000017239;ENSSSCG00000023361;ENSSSCG00000027353;ENSSSCG00000013656;ENSSSCG00000017394;ENSSSCG00000023380;ENSSSCG00000012879;ENSSSCG00000005849;ENSSSCG00000011272;ENSSSCG00000006767;ENSSSCG00000003166;ENSSSCG00000017469;ENSSSCG00000008022;ENSSSCG00000020817;ENSSSCG00000016553;ENSSSCG00000010328;ENSSSCG00000009821;ENSSSCG00000026034;…	ENSSSCG00000017666;ENSSSCG00000004570;ENSSSCG00000020736;ENSSSCG00000017445;ENSSSCG00000010621;ENSSSCG00000028148;ENSSSCG00000030313;ENSSSCG00000025060;ENSSSCG00000006352;ENSSSCG00000022768;ENSSSCG00000003746;ENSSSCG00000009303;ENSSSCG00000000241;ENSSSCG00000015306;ENSSSCG00000006770;ENSSSCG00000003344;ENSSSCG00000008038;ENSSSCG00000013376;ENSSSCG00000030699;ENSSSCG00000028634;ENSSSCG00000022899;…
molecular_function	translation regulator activity	3(0.42%)	38(0.24%)	0.0961678	0.450709	ENSSSCG00000008315;ENSSSCG00000006063;ENSSSCG00000001346	ENSSSCG00000010268;ENSSSCG00000021989;ENSSSCG00000024660;ENSSSCG00000016874;ENSSSCG00000023158;ENSSSCG00000014133;ENSSSCG00000003748;ENSSSCG00000013124;ENSSSCG00000001827;ENSSSCG00000030357;ENSSSCG00000017938;ENSSSCG00000011795;ENSSSCG00000027224;ENSSSCG00000023128;ENSSSCG00000013427;ENSSSCG00000016082;ENSSSCG00000009041;ENSSSCG00000029785;ENSSSCG00000017069;ENSSSCG00000010678;ENSSSCG00000005050;…
molecular_function	transporter activity	47(6.52%)	1152(7.36%)	0.791434	0.99591	ENSSSCG00000015870;ENSSSCG00000003569;ENSSSCG00000011916;ENSSSCG00000016577;ENSSSCG00000011929;ENSSSCG00000002288;ENSSSCG00000015576;ENSSSCG00000015590;ENSSSCG00000011183;ENSSSCG00000014326;ENSSSCG00000012638;ENSSSCG00000017255;ENSSSCG00000003543;ENSSSCG00000012063;ENSSSCG00000024249;ENSSSCG00000010250;ENSSSCG00000009713;ENSSSCG00000028668;ENSSSCG00000014255;ENSSSCG00000008307;ENSSSCG00000029313;…	ENSSSCG00000008758;ENSSSCG00000010992;ENSSSCG00000014792;ENSSSCG00000029489;ENSSSCG00000006931;ENSSSCG00000024784;ENSSSCG00000006186;ENSSSCG00000021374;ENSSSCG00000002313;ENSSSCG00000028537;ENSSSCG00000011690;ENSSSCG00000026289;ENSSSCG00000009217;ENSSSCG00000028600;ENSSSCG00000008634;ENSSSCG00000020852;ENSSSCG00000026985;ENSSSCG00000015053;ENSSSCG00000004417;ENSSSCG00000014132;ENSSSCG00000000405;…
